# Supplementary material for: Indica rice genome assembly, annotation and mining of blast disease resistance genes
Source: BMC Genomics. 2016 Mar 16;17:242. doi: 10.1186/s12864-016-2523-7 (PMC4793524; doi:10.1186/s12864-016-2523-7)
Supplement: Additional file 2: — Sequence data size for rice cultivars. (XLSX 15 kb) [file 12864_2016_2523_MOESM2_ESM.xlsx]

## Sheet: Table S2
Table S2: Sequence data size for rice cultivars.
Cultivar	Library (Sequencing)	No. of high quality reads	Data output (Giga bases)	Sequencing depth (x)
HR-12	Paired-end (Illumina)	247678759	24.77	62
HR-12	Mate Pair (Illumina)	85643665	4.28	11
HR-12	Pacific Bioscience	1874858	7.99	20
Tetep	Paired-end (Illumina)	262357855	26.24	61
Tadukan	Paired-end (Illumina)	401910731	37.09	86
Co-39	Paired-end (Illumina)	629673016	63.6	160
