# Supplementary material for: Indica rice genome assembly, annotation and mining of blast disease resistance genes
Source: BMC Genomics. 2016 Mar 16;17:242. doi: 10.1186/s12864-016-2523-7 (PMC4793524; doi:10.1186/s12864-016-2523-7)
Supplement: Additional file 4: — Short and long read assembly statistics of HR-12. (XLSX 16 kb) [file 12864_2016_2523_MOESM4_ESM.xlsx]

## Sheet: Table S3
Table S3: Short and long read assembly statistics of HR-12
Assembly Parameters	Short read assembly			Long read assembly
	Velvet	SOAPdenovo2	MaSuRCA	PBJelly
Genome size (Mbp) (with Ns)	328	352	340.12	389.63
Genome size (Mbp) (without Ns)	309	293	340.07	389.59
Genome coverage-scaffold	72.25	77.53	74.92	85.82
Genome coverage-contigs	68.06	64.54	74.91	85.81
Number of contigs	99099	256224	100945	62774
Number of scaffolds	39697	63222	98939	61001
Maximum scaffold length (nt)	1011507	692771	51774	214036
Average length of scaffold (nt)	8273.61	5569	3438	6387
Contigs-N50 (Kb)	7.47	2.54	6.82	26.46
Scaffolds-N50 (Kb)	103.9	78.69	7.15	28.5
GC %	42.14	42.29	42.27	42.88
