# Supplementary material for: Indica rice genome assembly, annotation and mining of blast disease resistance genes
Source: BMC Genomics. 2016 Mar 16;17:242. doi: 10.1186/s12864-016-2523-7 (PMC4793524; doi:10.1186/s12864-016-2523-7)
Supplement: Additional file 5: — Assembly quality assessment by QUAST. (XLSX 16 kb) [file 12864_2016_2523_MOESM5_ESM.xlsx]

## Sheet: Table S4
Table S4: Assembly quality assessment by QUAST
Assembly Quality Parameter	Velvet	SOAPDenovo2	MaSuRCA
No. contigs/scaffolds	39697	63222	98939
Genome size	328437369	352066139	340119671
Reference genome length	374471240	374471240	374471240
GC (%)	42.11	42.29	42.27
Reference genome GC content (%)	43.57	43.57	43.57
Genome fraction covered (%)	67.637	67.054	74.798
No. of gaps	75235	99557	47479
Duplication ratio	1.196	1.253	1.096
No. N's per 100 kbp	7840.98	13369.6	14.11
No. of misassembled positions	29700	20970	23439
No. misassembled contigs	4334	4767	17085
Misassembled contigs length (nts)	276863529	263603588	90108777
No. of contigs have local misassemblies	54717	100756	10807
No. of complete unaligned contigs	11167	23004	7640
No. of partial unaligned contigs	6159	9700	13184
Unaligned length (nts)	25829029	37696169	33843660
No. mismatches per 100 kbp	816.29	769.32	877.19
No. indels per 100 kbp	163.59	139.46	148.37
No. of genes (complete)	21502	15601	20660
No. of genes (partial)	24559	31323	27768
Largest alignment	199326	258839	51399
