# Supplementary material for: Indica rice genome assembly, annotation and mining of blast disease resistance genes
Source: BMC Genomics. 2016 Mar 16;17:242. doi: 10.1186/s12864-016-2523-7 (PMC4793524; doi:10.1186/s12864-016-2523-7)
Supplement: Additional file 6: — Genome sizes of indica cultivars. (XLSX 16 kb) [file 12864_2016_2523_MOESM6_ESM.xlsx]

## Sheet: Table S5
Table S5: Genome sizes of indica cultivars.
Sample Name	Haploid Genome Size/C* (Mbp)	Haploid Genome Size/C** (Mbp)
Co-39	473.031	482.062
HR-12	453.55	462.21
Tetep	448.725	457.293
Tadukan	453.55	462.21
* as per Bennet and Smith (1976) - 1 picogram (pg) is equal to 965 million base pairs (Mbp)
** as per Dolezel et al., 2010 - 9.05pg in Pisum is equivalent to 4450 Mbp
