# Supplementary material for: Indica rice genome assembly, annotation and mining of blast disease resistance genes
Source: BMC Genomics. 2016 Mar 16;17:242. doi: 10.1186/s12864-016-2523-7 (PMC4793524; doi:10.1186/s12864-016-2523-7)
Supplement: Additional file 9: — Unique genes in HR-12 genome. (XLSX 97 kb) [file 12864_2016_2523_MOESM9_ESM.xlsx]

## Sheet: Table S6
Table S6: Unique genes in HR-12 genome.
Gene Name	Protein Function	Domain Name	Domain ID
OsHR01T06659-R1	Protein of unknown function	DUF605	PF04652.11
OsHR06T00397-R1	Protein of unknown function	Mito_fiss_reg	PF05308.6
OsHR07T04721-R1	Protein of unknown function	Ribosomal_60s	PF00428.14
OsHR08T02716-R1	Protein of unknown function	MmgE_PrpD	PF03972.9
OsHR11T01380-R1	Protein of unknown function	DUF4266	PF14086.1
OsHRUnT02226-R1	Protein of unknown function	SpoVA	PF03862.8
OsHRUnT02620-R1	Protein of unknown function	DUF2499	PF10693.4
OsHRUnT05642-R1	Protein of unknown function	Nod_GRP	PF07806.6
OsHRUnT06205-R1	Protein of unknown function	Dicty_REP	PF05086.7
OsHRUnT08331-R1	Protein of unknown function	GRA6	PF05084.8
OsHRUnT09943-R1	Protein of unknown function	DUF2763	PF10961.3
OsHRUnT10780-R1	Protein of unknown function	Auts2	PF15336.1
OsHRUnT13880-R1	Protein of unknown function	DUF4593	PF15263.1
OsHRUnT17185-R1	Protein of unknown function	Tr-sialidase_C	PF11052.3
OsHRUnT18618-R1	Protein of unknown function	DUF865	PF05906.6
OsHRUnT21329-R1	Protein of unknown function	Mito_fiss_reg	PF05308.6
OsHR01T02670-R1	Protein of unknown function	NO DOMAIN
OsHR01T04715-R1	Protein of unknown function	NO DOMAIN
OsHR01T05018-R1	Protein of unknown function	NO DOMAIN
OsHR01T05771-R1	Protein of unknown function	NO DOMAIN
OsHR02T00807-R1	Protein of unknown function	NO DOMAIN
OsHR02T01240-R1	Protein of unknown function	NO DOMAIN
OsHR02T01447-R1	Protein of unknown function	NO DOMAIN
OsHR02T04710-R1	Protein of unknown function	NO DOMAIN
OsHR02T04870-R1	Protein of unknown function	NO DOMAIN
OsHR02T05165-R1	Protein of unknown function	NO DOMAIN
OsHR02T06570-R1	Protein of unknown function	NO DOMAIN
OsHR03T00846-R1	Protein of unknown function	NO DOMAIN
OsHR03T01213-R1	Protein of unknown function	NO DOMAIN
OsHR03T02600-R1	Protein of unknown function	NO DOMAIN
OsHR03T04381-R1	Protein of unknown function	NO DOMAIN
OsHR03T04603-R1	Protein of unknown function	NO DOMAIN
OsHR03T06000-R1	Protein of unknown function	NO DOMAIN
OsHR04T01573-R1	Protein of unknown function	NO DOMAIN
OsHR04T01591-R1	Protein of unknown function	NO DOMAIN
OsHR04T02172-R1	Protein of unknown function	NO DOMAIN
OsHR04T02265-R1	Protein of unknown function	NO DOMAIN
OsHR04T02517-R1	Protein of unknown function	NO DOMAIN
OsHR04T03336-R1	Protein of unknown function	NO DOMAIN
OsHR04T04383-R1	Protein of unknown function	NO DOMAIN
OsHR05T00879-R1	Protein of unknown function	NO DOMAIN
OsHR05T03168-R1	Protein of unknown function	NO DOMAIN
OsHR06T02982-R1	Protein of unknown function	NO DOMAIN
OsHR06T05127-R1	Protein of unknown function	NO DOMAIN
OsHR07T02881-R1	Protein of unknown function	NO DOMAIN
OsHR07T02885-R1	Protein of unknown function	NO DOMAIN
OsHR08T00311-R1	Protein of unknown function	NO DOMAIN
OsHR08T01534-R1	Protein of unknown function	NO DOMAIN
OsHR08T01726-R1	Protein of unknown function	NO DOMAIN
OsHR08T02160-R1	Protein of unknown function	NO DOMAIN
OsHR08T02251-R1	Protein of unknown function	NO DOMAIN
OsHR08T03882-R1	Protein of unknown function	NO DOMAIN
OsHR08T04107-R1	Protein of unknown function	NO DOMAIN
OsHR08T04152-R1	Protein of unknown function	NO DOMAIN
OsHR09T01384-R1	Protein of unknown function	NO DOMAIN
OsHR09T02832-R1	Protein of unknown function	NO DOMAIN
OsHR10T00528-R1	Protein of unknown function	NO DOMAIN
OsHR10T01296-R1	Protein of unknown function	NO DOMAIN
OsHR10T02104-R1	Protein of unknown function	NO DOMAIN
OsHR10T02939-R1	Protein of unknown function	NO DOMAIN
OsHR10T03018-R1	Protein of unknown function	NO DOMAIN
OsHR10T03143-R1	Protein of unknown function	NO DOMAIN
OsHR11T02639-R1	Protein of unknown function	NO DOMAIN
OsHR11T03218-R1	Protein of unknown function	NO DOMAIN
OsHR11T03428-R1	Protein of unknown function	NO DOMAIN
OsHR12T01144-R1	Protein of unknown function	NO DOMAIN
OsHRUnT01458-R1	Protein of unknown function	NO DOMAIN
OsHRUnT01932-R1	Protein of unknown function	NO DOMAIN
OsHRUnT03082-R1	Protein of unknown function	NO DOMAIN
OsHRUnT03198-R1	Protein of unknown function	NO DOMAIN
OsHRUnT06892-R1	Protein of unknown function	NO DOMAIN
OsHRUnT06992-R1	Protein of unknown function	NO DOMAIN
OsHRUnT07885-R1	Protein of unknown function	NO DOMAIN
OsHRUnT09025-R1	Protein of unknown function	NO DOMAIN
OsHRUnT09082-R1	Protein of unknown function	NO DOMAIN
OsHRUnT09165-R1	Protein of unknown function	NO DOMAIN
OsHRUnT09296-R1	Protein of unknown function	NO DOMAIN
OsHRUnT11083-R1	Protein of unknown function	NO DOMAIN
OsHRUnT12343-R3	Protein of unknown function	NO DOMAIN
OsHRUnT12345-R2	Protein of unknown function	NO DOMAIN
OsHRUnT14169-R1	Protein of unknown function	NO DOMAIN
OsHRUnT14349-R1	Protein of unknown function	NO DOMAIN
OsHRUnT15267-R1	Protein of unknown function	NO DOMAIN
OsHRUnT16894-R1	Protein of unknown function	NO DOMAIN
OsHRUnT17562-R1	Protein of unknown function	NO DOMAIN
OsHRUnT17630-R1	Protein of unknown function	NO DOMAIN
OsHRUnT18145-R1	Protein of unknown function	NO DOMAIN
OsHRUnT19086-R1	Protein of unknown function	NO DOMAIN
OsHRUnT19620-R1	Protein of unknown function	NO DOMAIN
OsHRUnT20324-R1	Protein of unknown function	NO DOMAIN
OsHRUnT20904-R1	Protein of unknown function	NO DOMAIN
OsHRUnT21123-R1	Protein of unknown function	NO DOMAIN
OsHRUnT21361-R1	Protein of unknown function	NO DOMAIN
OsHRUnT21774-R1	Protein of unknown function	NO DOMAIN
OsHRUnT22155-R1	Protein of unknown function	NO DOMAIN
OsHRUnT22631-R1	Protein of unknown function	NO DOMAIN
OsHR05T04904-R1	Similar to 10A19I.13 10A19I.13 (Oryza sativa subsp. japonica)	NO DOMAIN
OsHR07T04013-R1	Similar to 4CLL8 Putative 4-coumarate--CoA ligase-like 8 (Oryza sativa subsp. japonica)	NO DOMAIN
OsHR01T03572-R1	Similar to B1003B09.4 Putative uncharacterized protein B1003B09.4 (Oryza sativa subsp. japonica)	Amb_V_allergen	PF03913.8
OsHR07T00420-R1	Similar to B1008C01.34 Putative uncharacterized protein B1008C01.34 (Oryza sativa subsp. japonica)	NO DOMAIN
OsHR05T04769-R1	Similar to B1011A07.12-1 Pectinesterase (Oryza sativa subsp. japonica)	DUF917	PF06032.7
OsHR01T02189-R1	Similar to B1011A07.27 Putative uncharacterized protein B1011A07.27 (Oryza sativa subsp. japonica)	NO DOMAIN
OsHRUnT05899-R1	Similar to B1011A07.27 Putative uncharacterized protein B1011A07.27 (Oryza sativa subsp. japonica)	NO DOMAIN
OsHR01T02201-R1	Similar to B1011A07.45 Putative uncharacterized protein B1011A07.45 (Oryza sativa subsp. japonica)	NO DOMAIN
OsHR09T00812-R1	Similar to B1012G04.47 Putative uncharacterized protein B1012G04.47 (Oryza sativa subsp. japonica)	NO DOMAIN
OsHR07T01739-R1	Similar to B1015H11.128 Putative uncharacterized protein B1015H11.128 (Oryza sativa subsp. japonica)	NO DOMAIN
OsHR07T04790-R1	Similar to B1015H11.138 Putative uncharacterized protein B1015H11.138 (Oryza sativa subsp. japonica)	NO DOMAIN
OsHRUnT06724-R1	Similar to B1026C12.15 Putative uncharacterized protein B1026C12.15 (Oryza sativa subsp. japonica)	DUF2665	PF11654.3
OsHR01T02826-R1	Similar to B1026C12.15 Putative uncharacterized protein B1026C12.15 (Oryza sativa subsp. japonica)	NO DOMAIN
OsHR02T00163-R1	Similar to B1026C12.15 Putative uncharacterized protein B1026C12.15 (Oryza sativa subsp. japonica)	NO DOMAIN
OsHR03T01167-R1	Similar to B1026C12.15 Putative uncharacterized protein B1026C12.15 (Oryza sativa subsp. japonica)	NO DOMAIN
OsHR03T01193-R1	Similar to B1026C12.15 Putative uncharacterized protein B1026C12.15 (Oryza sativa subsp. japonica)	NO DOMAIN
OsHR06T02974-R1	Similar to B1026C12.15 Putative uncharacterized protein B1026C12.15 (Oryza sativa subsp. japonica)	NO DOMAIN
OsHRUnT05454-R1	Similar to B1026C12.15 Putative uncharacterized protein B1026C12.15 (Oryza sativa subsp. japonica)	NO DOMAIN
OsHR05T01449-R1	Similar to B1026C12.26 Putative uncharacterized protein B1026C12.26 (Oryza sativa subsp. japonica)	NO DOMAIN
OsHR05T01132-R1	Similar to B1026E06.12 Cell wall protein-like (Oryza sativa subsp. japonica)	NO DOMAIN
OsHR09T01304-R1	Similar to B1026E06.12 Cell wall protein-like (Oryza sativa subsp. japonica)	NO DOMAIN
OsHR06T01725-R1	Similar to B1026E06.6 Putative uncharacterized protein B1026E06.6 (Oryza sativa subsp. japonica)	Shal-type	PF11601.3
OsHRUnT16559-R1	Similar to B1027A11.136 Putative uncharacterized protein B1027A11.136 (Oryza sativa subsp. japonica)	NO DOMAIN
OsHRUnT02387-R1	Similar to B1040D06.36 Epstein-Barr virus EBNA-1-like protein (Oryza sativa subsp. japonica)	NO DOMAIN
OsHRUnT08967-R1	Similar to B1043F11.30 Putative uncharacterized protein B1043F11.30 (Oryza sativa subsp. japonica)	NO DOMAIN
OsHR01T02374-R1	Similar to B1043F11.36 Putative uncharacterized protein B1043F11.36 (Oryza sativa subsp. japonica)	NO DOMAIN
OsHR01T02864-R1	Similar to B1045D11.20 Os01g0373800 protein (Oryza sativa subsp. japonica)	AdoMetDC_leader	PF08132.6
OsHR10T02687-R1	Similar to B1047A05.11 Putative uncharacterized protein B1047A05.11 (Oryza sativa subsp. japonica)	CAP_N	PF01213.14
OsHRUnT08997-R1	Similar to B1047A05.46 Epstein-Barr virus EBNA-1-like protein (Oryza sativa subsp. japonica)	Atrophin-1	PF03154.10
OsHRUnT07476-R1	Similar to B1047H05.55 Putative uncharacterized protein B1047H05.55 (Oryza sativa subsp. japonica)	CTD	PF12815.2
OsHR08T00950-R1	Similar to B1049E04.36 Putative uncharacterized protein B1049E04.36 (Oryza sativa subsp. japonica)	NO DOMAIN
OsHR04T01910-R1	Similar to B1049E04.40 Cell wall protein-like (Oryza sativa subsp. japonica)	NO DOMAIN
OsHR02T05540-R1	Similar to B1053A04.8 Putative uncharacterized protein B1053A04.8 (Oryza sativa subsp. japonica)	NO DOMAIN
OsHR03T00998-R1	Similar to B1060H01.4 Epstein-Barr virus EBNA-1-like (Oryza sativa subsp. japonica)	NO DOMAIN
OsHRUnT12565-R1	Similar to B1060H01.7 Putative uncharacterized protein B1060H01.7 (Oryza sativa subsp. japonica)	NO DOMAIN
OsHR01T02601-R1	Similar to B1064G04.25 Putative uncharacterized protein B1064G04.25 (Oryza sativa subsp. japonica)	KRBA1	PF15287.1
OsHR01T04126-R1	Similar to B1064G04.3 Putative uncharacterized protein B1064G04.3 (Oryza sativa subsp. japonica)	NO DOMAIN
OsHR04T02415-R1	Similar to B1064G04.48 Putative uncharacterized protein B1064G04.48 (Oryza sativa subsp. japonica)	NO DOMAIN
OsHR06T01758-R1	Similar to B1066D09.52 Putative uncharacterized protein B1066D09.52 (Oryza sativa subsp. japonica)	NO DOMAIN
OsHRUnT06279-R1	Similar to B1068H08.26 Putative uncharacterized protein B1068H08.26 (Oryza sativa subsp. japonica)	MIP-T3	PF10243.4
OsHRUnT05270-R1	Similar to B1070A12.18 Putative uncharacterized protein B1070A12.18 (Oryza sativa subsp. japonica)	NO DOMAIN
OsHR08T00032-R1	Similar to B1070A12.3 Putative uncharacterized protein B1070A12.3 (Oryza sativa subsp. japonica)	NO DOMAIN
OsHRUnT21617-R1	Similar to B1070A12.30 Putative uncharacterized protein B1070A12.30 (Oryza sativa subsp. japonica)	Gly-rich_Ago1	PF12764.2
OsHR01T06433-R1	Similar to B1070A12.42 Putative uncharacterized protein B1070A12.42 (Oryza sativa subsp. japonica)	NO DOMAIN
OsHR09T01126-R1	Similar to B1070A12.46 Epstein-Barr virus EBNA-1-like protein (Oryza sativa subsp. japonica)	NO DOMAIN
OsHR01T03677-R1	Similar to B1074C08.11 Putative uncharacterized protein B1074C08.11 (Oryza sativa subsp. japonica)	NO DOMAIN
OsHRUnT01230-R1	Similar to B1074C08.11 Putative uncharacterized protein B1074C08.11 (Oryza sativa subsp. japonica)	NO DOMAIN
OsHR11T00608-R1	Similar to B1074C08.4 Putative uncharacterized protein B1074C08.4 (Oryza sativa subsp. japonica)	NO DOMAIN
OsHR01T03519-R1	Similar to B1075D06.6 Putative uncharacterized protein B1075D06.6 (Oryza sativa subsp. japonica)	Totivirus_coat	PF05518.6
OsHR04T00576-R1	Similar to B1077E10.10 Putative uncharacterized protein B1077E10.10 (Oryza sativa subsp. japonica)	NO DOMAIN
OsHR08T00698-R1	Similar to B1077E10.10 Putative uncharacterized protein B1077E10.10 (Oryza sativa subsp. japonica)	NO DOMAIN
OsHR07T01576-R1	Similar to B1078G07.12 Putative uncharacterized protein B1078G07.12 (Oryza sativa subsp. japonica)	NO DOMAIN
OsHR01T02660-R1	Similar to B1080A02.27 Putative uncharacterized protein B1080A02.27 (Oryza sativa subsp. japonica)	NO DOMAIN
OsHR09T00573-R1	Similar to B1080A02.7 Putative uncharacterized protein B1080A02.7 (Oryza sativa subsp. japonica)	NO DOMAIN
OsHRUnT11853-R1	Similar to B1085F01.32 Putative uncharacterized protein B1085F01.32 (Oryza sativa subsp. japonica)	NO DOMAIN
OsHR01T01819-R1	Similar to B1085F09.22 Hypothetical protein (Oryza sativa subsp. japonica)	NO DOMAIN
OsHR06T03049-R1	Similar to B1089G05.28 Putative uncharacterized protein B1089G05.28 (Oryza sativa subsp. japonica)	NO DOMAIN
OsHR03T01043-R1	Similar to B1096A10.15 Putative uncharacterized protein B1096A10.15 (Oryza sativa subsp. japonica)	NO DOMAIN
OsHR01T07517-R1	Similar to B1099D03.36 Putative uncharacterized protein B1099D03.36 (Oryza sativa subsp. japonica)	Mito_fiss_reg	PF05308.6
OsHR08T00694-R1	Similar to B1099H05.14 Putative uncharacterized protein B1099H05.14 (Oryza sativa subsp. japonica)	NO DOMAIN
OsHRUnT15562-R1	Similar to B1100F03.126 Putative uncharacterized protein B1100F03.126 (Oryza sativa subsp. japonica)	NO DOMAIN
OsHR08T01925-R1	Similar to B1101E07.108 Putative uncharacterized protein B1100F03.139 (Oryza sativa subsp. japonica)	GETHR	PF05671.6
OsHR07T01381-R1	Similar to B1108H10.4 Putative uncharacterized protein B1075D06.21 (Oryza sativa subsp. japonica)	Patatin	PF01734.17
OsHR08T01005-R1	Similar to B1112D09.1 Putative uncharacterized protein B1112D09.1 (Oryza sativa subsp. japonica)	NO DOMAIN
OsHR03T01412-R1	Similar to B1114B07.6 Epstein-Barr virus EBNA-1-like protein (Oryza sativa subsp. japonica)	DUF591	PF04569.9
OsHR11T01064-R1	Similar to B1114D08.41 Putative uncharacterized protein B1042B08.2 (Oryza sativa subsp. japonica)	DUF834	PF05754.9
OsHR07T02228-R1	Similar to B1114D08.9 Putative uncharacterized protein B1032F05.39 (Oryza sativa subsp. japonica)	NO DOMAIN
OsHRUnT01255-R1	Similar to B1121A12.17 Putative uncharacterized protein B1121A12.17 (Oryza sativa subsp. japonica)	NO DOMAIN
OsHR07T02491-R1	Similar to B1123E10.117 Putative uncharacterized protein B1123E10.117 (Oryza sativa subsp. japonica)	Adeno_E1B_55K_N	PF04623.7
OsHR03T01590-R1	Similar to B1127C04.11 Putative uncharacterized protein B1127C04.11 (Oryza sativa subsp. japonica)	zf-3CxxC	PF13695.1
OsHR08T01361-R1	Similar to B1127C04.11 Putative uncharacterized protein B1127C04.11 (Oryza sativa subsp. japonica)	NO DOMAIN
OsHRUnT13109-R1	Similar to B1127C04.11 Putative uncharacterized protein B1127C04.11 (Oryza sativa subsp. japonica)	NO DOMAIN
OsHRUnT11590-R1	Similar to B1140B01.10 Uncharacterized protein (Oryza sativa subsp. japonica)	NO DOMAIN
OsHR02T01024-R1	Similar to B1142B04.15 Putative uncharacterized protein B1142B04.15 (Oryza sativa subsp. japonica)	NO DOMAIN
OsHR06T01054-R1	Similar to B1144B06.27 Putative uncharacterized protein B1144B06.27 (Oryza sativa subsp. japonica)	NO DOMAIN
OsHR08T02101-R1	Similar to B1144G04.10 Putative uncharacterized protein B1144G04.10 (Oryza sativa subsp. japonica)	NO DOMAIN
OsHR07T02219-R1	Similar to B1144G04.50 Putative uncharacterized protein B1144G04.50 (Oryza sativa subsp. japonica)	NO DOMAIN
OsHR01T03786-R1	Similar to B1146B04.27 Putative uncharacterized protein B1146B04.27 (Oryza sativa subsp. japonica)	NO DOMAIN
OsHR09T02646-R1	Similar to B1146F03.15 Putative uncharacterized protein B1146F03.15 (Oryza sativa subsp. japonica)	bZIP_C	PF12498.3
OsHR01T02039-R1	Similar to B1146F03.3 Putative uncharacterized protein B1146F03.3 (Oryza sativa subsp. japonica)	NO DOMAIN
OsHR07T04916-R1	Similar to B1146F03.35 Putative uncharacterized protein B1146F03.35 (Oryza sativa subsp. japonica)	NO DOMAIN
OsHR07T04724-R1	Similar to B1147B12.24 Putative uncharacterized protein B1147B12.24 (Oryza sativa subsp. japonica)	Pneumo_att_G	PF05539.6
OsHR01T02964-R1	Similar to B1150E06.37 Putative uncharacterized protein B1096D03.14 (Oryza sativa subsp. japonica)	DUF4113	PF13438.1
OsHR01T08058-R1	Similar to B1150F11.8 Putative uncharacterized protein B1150F11.8 (Oryza sativa subsp. japonica)	NO DOMAIN
OsHR04T05242-R1	Similar to B1156H12.34 Putative uncharacterized protein B1156H12.34 (Oryza sativa subsp. japonica)	NO DOMAIN
OsHRUnT01020-R1	Similar to B1157F01.42 Putative uncharacterized protein B1157F01.42 (Oryza sativa subsp. japonica)	NO DOMAIN
OsHR04T01686-R1	Similar to B1158F07.23 Putative uncharacterized protein B1158F07.23 (Oryza sativa subsp. japonica)	NO DOMAIN
OsHR06T02305-R1	Similar to B1168F12.25 Transporter-like protein (Oryza sativa subsp. japonica)	NO DOMAIN
OsHR01T03608-R1	Similar to B1168H06.35 Putative uncharacterized protein B1003B09.41 (Oryza sativa subsp. japonica)	NO DOMAIN
OsHRUnT16101-R1	Similar to B1172G12.32 Putative uncharacterized protein B1172G12.32 (Oryza sativa subsp. japonica)	Mito_fiss_reg	PF05308.6
OsHRUnT14046-R1	Similar to B1172G12.39 Os06g0200800 protein (Oryza sativa subsp. japonica)	ARA70	PF12489.3
OsHR09T01915-R1	Similar to B1175F05.16 Putative uncharacterized protein B1175F05.16 (Oryza sativa subsp. japonica)	Retinal	PF15449.1
OsHR02T01711-R1	Similar to B1178F07.19 Putative uncharacterized protein B1178F07.19 (Oryza sativa subsp. japonica)	NO DOMAIN
OsHR06T01707-R1	Similar to B1197G05.12 Putative uncharacterized protein B1197G05.12 (Oryza sativa subsp. japonica)	NO DOMAIN
OsHR08T01987-R1	Similar to B1203H11.19 Putative uncharacterized protein B1203H11.19 (Oryza sativa subsp. japonica)	NO DOMAIN
OsHRUnT03498-R1	Similar to B1215B07.8 Putative uncharacterized protein B1215B07.8 (Oryza sativa subsp. japonica)	NO DOMAIN
OsHR05T03264-R1	Similar to B1249D05.13 Putative uncharacterized protein B1249D05.13 (Oryza sativa subsp. japonica)	DUF591	PF04569.9
OsHR01T05308-R1	Similar to B1249D05.37 Putative uncharacterized protein B1249D05.37 (Oryza sativa subsp. japonica)	NO DOMAIN
OsHRUnT10051-R1	Similar to B1249D05.37 Putative uncharacterized protein B1249D05.37 (Oryza sativa subsp. japonica)	NO DOMAIN
OsHR05T01867-R1	Similar to B1272H04.17 Putative uncharacterized protein B1272H04.17 (Oryza sativa subsp. japonica)	NO DOMAIN
OsHR01T04925-R1	Similar to B1292H11.15 B1292H11.15 protein (Oryza sativa subsp. japonica)	NO DOMAIN
OsHR02T01244-R1	Similar to B1307A11.9 Putative uncharacterized protein B1307A11.9 (Oryza sativa subsp. japonica)	NO DOMAIN
OsHR07T02044-R1	Similar to B1342C04.17 Plant disease resistance polyprotein-like (Oryza sativa subsp. japonica)	NO DOMAIN
OsHR10T01582-R1	Similar to B1342C04.17 Plant disease resistance polyprotein-like (Oryza sativa subsp. japonica)	NO DOMAIN
OsHRUnT17779-R1	Similar to B1417F08.42 Putative uncharacterized protein B1417F08.42 (Oryza sativa subsp. japonica)	NO DOMAIN
OsHR06T01869-R1	Similar to B1435D02.12 Putative uncharacterized protein B1435D02.12 (Oryza sativa subsp. japonica)	NO DOMAIN
OsHR04T00286-R1	Similar to B1446H11.13 Putative uncharacterized protein B1446H11.13 (Oryza sativa subsp. japonica)	NO DOMAIN
OsHRUnT08443-R1	Similar to B1446H11.4 Putative uncharacterized protein B1446H11.4 (Oryza sativa subsp. japonica)	NO DOMAIN
OsHR04T00290-R1	Similar to B1446H11.9 Putative uncharacterized protein B1446H11.9 (Oryza sativa subsp. japonica)	NO DOMAIN
OsHR01T05750-R1	Similar to B1455F06.14 Putative uncharacterized protein B1455F06.14 (Oryza sativa subsp. japonica)	NO DOMAIN
OsHR01T07907-R1	Similar to B1455F06.38 Putative uncharacterized protein B1455F06.38 (Oryza sativa subsp. japonica)	NO DOMAIN
OsHR05T02036-R1	Similar to B1460A05.25 Putative uncharacterized protein B1460A05.25 (Oryza sativa subsp. japonica)	NO DOMAIN
OsHRUnT09559-R1	Similar to B1460A05.25 Putative uncharacterized protein B1460A05.25 (Oryza sativa subsp. japonica)	NO DOMAIN
OsHR03T03247-R1	Similar to B1642C07.12 Putative uncharacterized protein B1642C07.12 (Oryza sativa subsp. japonica)	NO DOMAIN
OsHR01T04810-R1	Similar to cDNA clone:001-110-H05, full insert sequence (Oryza sativa subsp. japonica)	NO DOMAIN
OsHR01T00119-R1	Similar to cDNA clone:002-138-H09, full insert sequence (Oryza sativa subsp. japonica)	NO DOMAIN
OsHR09T00096-R1	Similar to cDNA clone:J013000I09, full insert sequence (Oryza sativa subsp. japonica)	NO DOMAIN
OsHR04T00133-R1	Similar to cDNA clone:J013004F22, full insert sequence (Oryza sativa subsp. japonica)	NO DOMAIN
OsHR09T02376-R1	Similar to cDNA clone:J023145P04, full insert sequence (Oryza sativa subsp. japonica)	NO DOMAIN
OsHRUnT02144-R1	Similar to cDNA, clone: J065196H20, full insert sequence (Oryza sativa subsp. japonica)	NO DOMAIN
OsHR05T00040-R1	Similar to FH14 Formin-like protein 14 (Oryza sativa subsp. japonica)	SH	PF01445.12
OsHR08T03275-R1	Similar to GRF2 Growth-regulating factor 2 (Oryza sativa subsp. japonica)	NO DOMAIN
OsHRUnT02338-R1	Similar to Hypothetical protein (Oryza sativa subsp. japonica)	SSP160	PF06933.6
OsHRUnT14462-R1	Similar to Hypothetical protein (Oryza sativa subsp. japonica)	NO DOMAIN
OsHRUnT09015-R1	Similar to KSL7 Ent-cassa-12,15-diene synthase (Oryza sativa subsp. japonica)	GVQW	PF13900.1
OsHR04T01231-R1	Similar to L-ascorbate peroxodase 1 (Oryza sativa subsp. japonica)	NO DOMAIN
OsHR10T02757-R1	Similar to LOC_Os03g01684 Retrotransposon protein, putative, unclassified (Oryza sativa subsp. japonica)	NO DOMAIN
OsHR09T02028-R1	Similar to LOC_Os03g07680 Transposon protein, putative, CACTA, En/Spm sub-class (Oryza sativa subsp. japonica)	NO DOMAIN
OsHRUnT00259-R1	Similar to LOC_Os03g07740 Putative uncharacterized protein (Oryza sativa subsp. japonica)	Gal-3-0_sulfotr	PF06990.6
OsHR01T08089-R1	Similar to LOC_Os03g15400 Transposon protein, putative, unclassified (Oryza sativa subsp. japonica)	DUF591	PF04569.9
OsHR04T01191-R1	Similar to LOC_Os03g16750 Putative uncharacterized protein (Oryza sativa subsp. japonica)	DUF834	PF05754.9
OsHR02T03443-R1	Similar to LOC_Os03g17359 Putative uncharacterized protein (Oryza sativa subsp. japonica)	NO DOMAIN
OsHR11T03372-R1	Similar to LOC_Os03g18060 Transposon protein, putative, Mutator sub-class, expressed (Oryza sativa subsp. japonica)	NO DOMAIN
OsHR03T01862-R1	Similar to LOC_Os03g19230 Expressed protein (Oryza sativa subsp. japonica)	NO DOMAIN
OsHRUnT06446-R1	Similar to LOC_Os03g31030 Putative uncharacterized protein (Oryza sativa subsp. japonica)	NO DOMAIN
OsHR03T03175-R1	Similar to LOC_Os03g31546 Putative uncharacterized protein (Oryza sativa subsp. japonica)	Titin_Z	PF09042.6
OsHR04T00390-R1	Similar to LOC_Os03g33920 Putative uncharacterized protein (Oryza sativa subsp. japonica)	NO DOMAIN
OsHR08T03103-R1	Similar to LOC_Os03g37240 Retrotransposon protein, putative, unclassified (Oryza sativa subsp. japonica)	NO DOMAIN
OsHRUnT22575-R1	Similar to LOC_Os03g41674 Putative uncharacterized protein (Oryza sativa subsp. japonica)	NO DOMAIN
OsHR08T03803-R1	Similar to LOC_Os03g43320 Putative uncharacterized protein (Oryza sativa subsp. japonica)	Chorion_3	PF05387.6
OsHRUnT18167-R1	Similar to LOC_Os03g44550 Putative uncharacterized protein (Oryza sativa subsp. japonica)	NO DOMAIN
OsHR10T00429-R1	Similar to LOC_Os10g06080 Putative uncharacterized protein (Oryza sativa subsp. japonica)	NO DOMAIN
OsHR08T02623-R1	Similar to LOC_Os10g11040 Expressed protein (Oryza sativa subsp. japonica)	NO DOMAIN
OsHRUnT17860-R1	Similar to LOC_Os10g11794 Retrotransposon protein, putative, Ty3-gypsy subclass (Oryza sativa subsp. japonica)	NO DOMAIN
OsHR01T03162-R1	Similar to LOC_Os10g15079 Retrotransposon protein, putative, unclassified (Oryza sativa subsp. japonica)	NO DOMAIN
OsHR03T04045-R1	Similar to LOC_Os10g18560 Retrotransposon protein, putative, unclassified (Oryza sativa subsp. japonica)	NO DOMAIN
OsHR09T03035-R1	Similar to LOC_Os10g18840 Transposon protein, putative, CACTA, En/Spm sub-class (Oryza sativa subsp. japonica)	NO DOMAIN
OsHR10T01353-R1	Similar to LOC_Os10g20230 Expressed protein (Oryza sativa subsp. japonica)	DUF4658	PF15555.1
OsHR02T01986-R1	Similar to LOC_Os10g20420 Putative uncharacterized protein (Oryza sativa subsp. japonica)	NO DOMAIN
OsHRUnT16571-R1	Similar to LOC_Os10g20420 Putative uncharacterized protein (Oryza sativa subsp. japonica)	NO DOMAIN
OsHR04T05280-R1	Similar to LOC_Os10g21140 Putative uncharacterized protein (Oryza sativa subsp. japonica)	YqzE	PF14038.1
OsHR11T01922-R1	Similar to LOC_Os10g28800 Putative uncharacterized protein (Oryza sativa subsp. japonica)	NO DOMAIN
OsHR05T04879-R1	Similar to LOC_Os10g30240 Transposon protein, putative, Mutator sub-class (Oryza sativa subsp. japonica)	NO DOMAIN
OsHR02T00789-R1	Similar to LOC_Os10g31390 Retrotransposon protein, putative, unclassified (Oryza sativa subsp. japonica)	NO DOMAIN
OsHR03T01009-R1	Similar to LOC_Os10g32190 Putative uncharacterized protein (Oryza sativa subsp. japonica)	NO DOMAIN
OsHR04T00110-R1	Similar to LOC_Os10g38520 Putative uncharacterized protein (Oryza sativa subsp. japonica)	DUF591	PF04569.9
OsHR06T04968-R1	Similar to LOC_Os11g07510 Growth regulator protein, putative (Oryza sativa subsp. japonica)	NO DOMAIN
OsHR01T08004-R1	Similar to LOC_Os11g07860 Putative uncharacterized protein (Oryza sativa subsp. japonica)	NO DOMAIN
OsHRUnT12899-R1	Similar to LOC_Os11g09919 Retrotransposon protein, putative, Ty1-copia subclass (Oryza sativa subsp. japonica)	NO DOMAIN
OsHR06T03306-R1	Similar to LOC_Os11g12470 Expressed protein (Oryza sativa subsp. japonica)	NO DOMAIN
OsHR11T01851-R1	Similar to LOC_Os11g12670 Retrotransposon protein, putative, Ty3-gypsy sub-class (Oryza sativa subsp. japonica)	U79_P34	PF03064.11
OsHR11T01392-R1	Similar to LOC_Os11g17820 Putative uncharacterized protein (Oryza sativa subsp. japonica)	Coleoptericin	PF06286.6
OsHR11T01424-R1	Similar to LOC_Os11g18200 Putative uncharacterized protein (Oryza sativa subsp. japonica)	Trypan_PARP	PF05887.6
OsHR04T00773-R1	Similar to LOC_Os11g18490 Putative uncharacterized protein (Oryza sativa subsp. japonica)	NO DOMAIN
OsHR10T01383-R1	Similar to LOC_Os11g19880 O-methyltransferase (Oryza sativa subsp. japonica)	NO DOMAIN
OsHRUnT06710-R1	Similar to LOC_Os11g20470 Integrase core domain, putative (Oryza sativa subsp. japonica)	NO DOMAIN
OsHR05T02185-R1	Similar to LOC_Os11g22230 Retrotransposon protein, putative, Ty3-gypsy sub-class (Oryza sativa subsp. japonica)	Ribosomal_60s	PF00428.14
OsHR05T00329-R1	Similar to LOC_Os11g23000 Putative uncharacterized protein (Oryza sativa subsp. japonica)	DUF834	PF05754.9
OsHR07T04367-R1	Similar to LOC_Os11g24790 Retrotransposon protein, putative, Ty3-gypsy sub-class (Oryza sativa subsp. japonica)	NO DOMAIN
OsHR11T02181-R1	Similar to LOC_Os11g26800 Putative uncharacterized protein (Oryza sativa subsp. japonica)	DUF664	PF04978.7
OsHR06T00067-R1	Similar to LOC_Os11g27800 Expressed protein (Oryza sativa subsp. japonica)	DUF605	PF04652.11
OsHR07T04958-R1	Similar to LOC_Os11g28660 Putative uncharacterized protein (Oryza sativa subsp. japonica)	NO DOMAIN
OsHR11T02389-R1	Similar to LOC_Os11g28750 Putative uncharacterized protein (Oryza sativa subsp. japonica)	NO DOMAIN
OsHRUnT08849-R1	Similar to LOC_Os11g29410 Putative uncharacterized protein (Oryza sativa subsp. japonica)	NO DOMAIN
OsHR01T04172-R1	Similar to LOC_Os11g29550 Putative uncharacterized protein (Oryza sativa subsp. japonica)	NO DOMAIN
OsHR11T02526-R1	Similar to LOC_Os11g30570 Putative uncharacterized protein (Oryza sativa subsp. japonica)	NO DOMAIN
OsHRUnT08873-R1	Similar to LOC_Os11g33280 Putative uncharacterized protein (Oryza sativa subsp. japonica)	NO DOMAIN
OsHR04T00174-R1	Similar to LOC_Os11g34480 Transposon protein, putative, unclassified (Oryza sativa subsp. japonica)	NO DOMAIN
OsHR02T02803-R1	Similar to LOC_Os11g35160 Retrotransposon protein, putative, unclassified (Oryza sativa subsp. japonica)	NO DOMAIN
OsHR07T03175-R1	Similar to LOC_Os11g36000 Leucine Rich Repeat family protein, expressed (Oryza sativa subsp. japonica)	LRR
OsHR01T02720-R1	Similar to LOC_Os11g36560 Zinc finger, C3HC4 type family protein (Oryza sativa subsp. japonica)	NO DOMAIN
OsHR10T01913-R1	Similar to LOC_Os11g42240 F-box domain containing protein (Oryza sativa subsp. japonica)	NO DOMAIN
OsHR07T00709-R1	Similar to LOC_Os11g42610 Transposon protein, putative, CACTA, En/Spm sub-class (Oryza sativa subsp. japonica)	Mito_fiss_reg	PF05308.6
OsHR02T03907-R1	Similar to LOC_Os11g42860 Putative uncharacterized protein (Oryza sativa subsp. japonica)	NO DOMAIN
OsHRUnT07487-R1	Similar to LOC_Os11g42860 Putative uncharacterized protein (Oryza sativa subsp. japonica)	NO DOMAIN
OsHR03T02187-R1	Similar to LOC_Os11g42910 Putative uncharacterized protein (Oryza sativa subsp. japonica)	Mucin	PF01456.12
OsHR03T00044-R1	Similar to LOC_Os11g42910 Putative uncharacterized protein (Oryza sativa subsp. japonica)	NO DOMAIN
OsHR09T00504-R1	Similar to LOC_Os11g44220 Putative uncharacterized protein (Oryza sativa subsp. japonica)	NO DOMAIN
OsHR02T06736-R1	Similar to LOC_Os11g45660 Transposon protein, putative, CACTA, En/Spm sub-class (Oryza sativa subsp. japonica)	UPF0154	PF03672.8
OsHR01T01596-R1	Similar to LOC_Os11g47438 Zinc knuckle family protein (Oryza sativa subsp. japonica)	Peptidase_A3	PF02160.10
OsHRUnT03734-R1	Similar to LOC_Os11g47445 Transposon protein, putative, CACTA, En/Spm sub-class (Oryza sativa subsp. japonica)	NO DOMAIN
OsHR02T04829-R1	Similar to LOC_Os11g47850 Transposon protein, putative, unclassified (Oryza sativa subsp. japonica)	NO DOMAIN
OsHRUnT08984-R1	Similar to LOC_Os11g47850 Transposon protein, putative, unclassified (Oryza sativa subsp. japonica)	NO DOMAIN
OsHR04T04995-R1	Similar to LOC_Os12g02010 Retrotransposon protein, putative, Ty3-gypsy subclass (Oryza sativa subsp. japonica)	NO DOMAIN
OsHR02T03955-R1	Similar to LOC_Os12g02390 Os12g0116000 protein (Oryza sativa subsp. japonica)	Mating_C	PF12737.2
OsHR06T02191-R1	Similar to LOC_Os12g03610 Putative uncharacterized protein (Oryza sativa subsp. japonica)	NO DOMAIN
OsHR01T03042-R1	Similar to LOC_Os12g04910 Retrotransposon protein, putative, Ty3-gypsy subclass (Oryza sativa subsp. japonica)	NO DOMAIN
OsHR05T00228-R1	Similar to LOC_Os12g05450 Retrotransposon protein, putative, Ty3-gypsy subclass (Oryza sativa subsp. japonica)	NO DOMAIN
OsHR01T00045-R1	Similar to LOC_Os12g10300 Retrotransposon protein, putative, Ty1-copia subclass (Oryza sativa subsp. japonica)	NO DOMAIN
OsHR10T01330-R1	Similar to LOC_Os12g12070 Putative uncharacterized protein (Oryza sativa subsp. japonica)	NO DOMAIN
OsHRUnT00331-R1	Similar to LOC_Os12g12070 Putative uncharacterized protein (Oryza sativa subsp. japonica)	NO DOMAIN
OsHR04T03446-R1	Similar to LOC_Os12g13020 Transposon protein, putative, CACTA, En/Spm sub-class (Oryza sativa subsp. japonica)	NO DOMAIN
OsHR05T03141-R1	Similar to LOC_Os12g13020 Transposon protein, putative, CACTA, En/Spm sub-class (Oryza sativa subsp. japonica)	NO DOMAIN
OsHR04T02399-R1	Similar to LOC_Os12g13520 Putative uncharacterized protein (Oryza sativa subsp. japonica)	NO DOMAIN
OsHR06T03246-R1	Similar to LOC_Os12g14020 Retrotransposon protein, putative, Ty3-gypsy subclass (Oryza sativa subsp. japonica)	NO DOMAIN
OsHR07T02562-R1	Similar to LOC_Os12g14870 Putative uncharacterized protein (Oryza sativa subsp. japonica)	NO DOMAIN
OsHR04T01473-R1	Similar to LOC_Os12g15530 Retrotransposon protein, putative, Ty1-copia subclass, expressed (Oryza sativa subsp. japonica)	DUF212	PF02681.9
OsHR12T01476-R1	Similar to LOC_Os12g19519 Putative uncharacterized protein (Oryza sativa subsp. japonica)	NfeD	PF01957.13
OsHR02T05450-R1	Similar to LOC_Os12g19790 Putative uncharacterized protein (Oryza sativa subsp. japonica)	NO DOMAIN
OsHR12T01654-R1	Similar to LOC_Os12g23019 Putative uncharacterized protein (Oryza sativa subsp. japonica)	NO DOMAIN
OsHR09T03424-R1	Similar to LOC_Os12g23500 Retrotransposon protein, putative, unclassified (Oryza sativa subsp. japonica)	NO DOMAIN
OsHR07T02873-R1	Similar to LOC_Os12g24640 Putative uncharacterized protein (Oryza sativa subsp. japonica)	NO DOMAIN
OsHR09T01311-R1	Similar to LOC_Os12g25480 Transposon protein, putative, unclassified (Oryza sativa subsp. japonica)	DUF591	PF04569.9
OsHR12T01926-R1	Similar to LOC_Os12g26910 Putative uncharacterized protein (Oryza sativa subsp. japonica)	NO DOMAIN
OsHRUnT12270-R1	Similar to LOC_Os12g27680 Putative uncharacterized protein (Oryza sativa subsp. japonica)	Btz	PF09405.5
OsHR04T03318-R1	Similar to LOC_Os12g28320 Putative uncharacterized protein (Oryza sativa subsp. japonica)	NO DOMAIN
OsHR07T01943-R1	Similar to LOC_Os12g29080 Retrotransposon protein, putative, Ty3-gypsy subclass (Oryza sativa subsp. japonica)	NO DOMAIN
OsHR04T01701-R1	Similar to LOC_Os12g31050 Transposon protein, putative, CACTA, En/Spm sub-class (Oryza sativa subsp. japonica)	NO DOMAIN
OsHR07T03150-R1	Similar to LOC_Os12g31870 Putative uncharacterized protein (Oryza sativa subsp. japonica)	NO DOMAIN
OsHR08T02120-R1	Similar to LOC_Os12g32530 Putative uncharacterized protein (Oryza sativa subsp. japonica)	DUF834	PF05754.9
OsHRUnT11601-R1	Similar to LOC_Os12g33070 Myb-like DNA-binding domain containing protein, expressed (Oryza sativa subsp. japonica)	K_channel_TID	PF07941.6
OsHRUnT11703-R1	Similar to LOC_Os12g33810 Retrotransposon protein, putative, unclassified (Oryza sativa subsp. japonica)	NO DOMAIN
OsHR02T04016-R1	Similar to LOC_Os12g35480 Expressed protein (Oryza sativa subsp. japonica)	NO DOMAIN
OsHR08T03821-R1	Similar to LOC_Os12g36580 Transposon protein, putative, CACTA, En/Spm sub-class, expressed (Oryza sativa subsp. japonica)	NO DOMAIN
OsHR03T03943-R1	Similar to LOC_Os12g38490 GRAS family transcription factor containing protein, expressed (Oryza sativa subsp. japonica)	NO DOMAIN
OsHRUnT10749-R1	Similar to LOC_Os12g39790 Putative uncharacterized protein (Oryza sativa subsp. japonica)	NO DOMAIN
OsHR04T00219-R1	Similar to LOC_Os12g39980 Kinesin motor domain containing protein, expressed (Oryza sativa subsp. japonica)	NO DOMAIN
OsHR12T02809-R1	Similar to LOC_Os12g41130 Putative uncharacterized protein (Oryza sativa subsp. japonica)	NO DOMAIN
OsHR02T04718-R1	Similar to LOC_Os12g43760 Transposon protein, putative, unclassified (Oryza sativa subsp. japonica)	NO DOMAIN
OsHR02T05449-R1	Similar to LOC_Os12g43760 Transposon protein, putative, unclassified (Oryza sativa subsp. japonica)	NO DOMAIN
OsHRUnT03085-R1	Similar to LOC_Os12g43760 Transposon protein, putative, unclassified (Oryza sativa subsp. japonica)	NO DOMAIN
OsHR11T00669-R1	Similar to OJ1001_C01.101 Putative uncharacterized protein OJ1001_C01.101 (Oryza sativa subsp. japonica)	NO DOMAIN
OsHR07T01917-R1	Similar to OJ1001_C01.114 Putative uncharacterized protein OJ1001_C01.114 (Oryza sativa subsp. japonica)	NO DOMAIN
OsHR03T00827-R1	Similar to OJ1001_D02.16 Putative lysosomal trafficking regulator 2 (Oryza sativa subsp. japonica)	Metal_resist	PF13801.1
OsHR02T05173-R1	Similar to OJ1001_D02.17 Putative uncharacterized protein OJ1001_D02.17 (Oryza sativa subsp. japonica)	NO DOMAIN
OsHRUnT23660-R1	Similar to OJ1001_D02.30 Pentatricopeptide (PPR) repeat-containing protein-like (Oryza sativa subsp. japonica)	PerC	PF06069.6
OsHR02T03627-R1	Similar to OJ1004_A11.5 Epstein-Barr virus EBNA-1-like (Oryza sativa subsp. japonica)	NO DOMAIN
OsHR10T02300-R1	Similar to OJ1004_F02.19 Putative uncharacterized protein (Oryza sativa subsp. japonica)	NO DOMAIN
OsHRUnT12076-R1	Similar to OJ1004_H01.28 Putative uncharacterized protein OJ1004_H01.28 (Oryza sativa subsp. japonica)	NO DOMAIN
OsHRUnT05161-R1	Similar to OJ1004_H01.4 Putative uncharacterized protein OJ1004_H01.4 (Oryza sativa subsp. japonica)	NO DOMAIN
OsHRUnT03807-R1	Similar to OJ1005_B10.11 OJ1005_B10.11 protein (Oryza sativa subsp. japonica)	NO DOMAIN
OsHR11T00284-R1	Similar to OJ1005_B10.21 OJ1005_B10.21 protein (Oryza sativa subsp. japonica)	NO DOMAIN
OsHR01T03645-R1	Similar to OJ1005_B10.23 OJ1005_B10.23 protein (Oryza sativa subsp. japonica)	NO DOMAIN
OsHR01T00849-R1	Similar to OJ1005_B10.4 OJ1005_B10.4 protein (Oryza sativa subsp. japonica)	NO DOMAIN
OsHR08T03299-R1	Similar to OJ1005_H01.11 Putative uncharacterized protein OJ1005_H01.11 (Oryza sativa subsp. japonica)	NO DOMAIN
OsHR01T04793-R1	Similar to OJ1006_A02.44 Putative uncharacterized protein OJ1006_A02.44 (Oryza sativa subsp. japonica)	NO DOMAIN
OsHR05T03919-R1	Similar to OJ1008_C03.16 Putative uncharacterized protein OJ1008_C03.16 (Oryza sativa subsp. japonica)	NO DOMAIN
OsHR01T04159-R1	Similar to OJ1008_F01.14 Pr1-like protein (Oryza sativa subsp. japonica)	NO DOMAIN
OsHR01T04395-R1	Similar to OJ1008_F01.14 Pr1-like protein (Oryza sativa subsp. japonica)	NO DOMAIN
OsHR08T01470-R1	Similar to OJ1014_B05.19 Putative uncharacterized protein OJ1014_B05.19 (Oryza sativa subsp. japonica)	NO DOMAIN
OsHR03T03214-R1	Similar to OJ1014_E02.12 Putative uncharacterized protein OJ1014_E02.12 (Oryza sativa subsp. japonica)	NO DOMAIN
OsHR08T04059-R1	Similar to OJ1014_E06.13 Putative uncharacterized protein OJ1014_E06.13 (Oryza sativa subsp. japonica)	NO DOMAIN
OsHR07T00807-R1	Similar to OJ1014_E09.16 Putative uncharacterized protein OJ1014_E09.16 (Oryza sativa subsp. japonica)	NO DOMAIN
OsHR06T04502-R1	Similar to OJ1014_G12.2 Putative uncharacterized protein B1110C07.48 (Oryza sativa subsp. japonica)	NO DOMAIN
OsHR05T03842-R1	Similar to OJ1014H12.14 Putative wall-associated protein kinase (Oryza sativa subsp. japonica)	Protein kinase
OsHR07T00518-R1	Similar to OJ1027_G06.11 Putative uncharacterized protein OJ1027_G06.11 (Oryza sativa subsp. japonica)	NO DOMAIN
OsHR01T07379-R1	Similar to OJ1029_F04.26 Putative CjMDR1 (Oryza sativa subsp. japonica)	DUF3653	PF12375.3
OsHR06T02949-R1	Similar to OJ1029_F04.26 Putative CjMDR1 (Oryza sativa subsp. japonica)	NO DOMAIN
OsHR07T00755-R1	Similar to OJ1029_F04.26 Putative CjMDR1 (Oryza sativa subsp. japonica)	NO DOMAIN
OsHR07T01118-R1	Similar to OJ1029_F04.26 Putative CjMDR1 (Oryza sativa subsp. japonica)	NO DOMAIN
OsHRUnT04405-R1	Similar to OJ1029_F04.26 Putative CjMDR1 (Oryza sativa subsp. japonica)	NO DOMAIN
OsHRUnT07170-R1	Similar to OJ1029_F04.26 Putative CjMDR1 (Oryza sativa subsp. japonica)	NO DOMAIN
OsHRUnT10953-R1	Similar to OJ1029_F04.26 Putative CjMDR1 (Oryza sativa subsp. japonica)	NO DOMAIN
OsHR08T01678-R1	Similar to OJ1034_C08.17 Putative uncharacterized protein B1114E07.29 (Oryza sativa subsp. japonica)	NO DOMAIN
OsHR05T02028-R1	Similar to OJ1037_G10.11 Uncharacterized protein (Oryza sativa subsp. japonica)	NO DOMAIN
OsHR01T05387-R1	Similar to OJ1046_F10.113 Putative uncharacterized protein OJ1046_F10.113 (Oryza sativa subsp. japonica)	NO DOMAIN
OsHR04T02526-R1	Similar to OJ1046_F10.121 Putative uncharacterized protein OJ1046_F10.121 (Oryza sativa subsp. japonica)	NO DOMAIN
OsHRUnT19110-R1	Similar to OJ1057_F01.13 Putative uncharacterized protein OJ1057_F01.13 (Oryza sativa subsp. japonica)	DUF834	PF05754.9
OsHRUnT20014-R1	Similar to OJ1057_F01.13 Putative uncharacterized protein OJ1057_F01.13 (Oryza sativa subsp. japonica)	DUF834	PF05754.9
OsHR05T00612-R1	Similar to OJ1058_B11.120 Putative uncharacterized protein OJ1058_B11.120 (Oryza sativa subsp. japonica)	NO DOMAIN
OsHR08T02859-R1	Similar to OJ1058_B11.120 Putative uncharacterized protein OJ1058_B11.120 (Oryza sativa subsp. japonica)	NO DOMAIN
OsHR02T04695-R1	Similar to OJ1058_F07.15 Putative uncharacterized protein OJ1058_F07.15 (Oryza sativa subsp. japonica)	NO DOMAIN
OsHR08T00467-R1	Similar to OJ1066_B03.109 Putative uncharacterized protein OJ1066_B03.109 (Oryza sativa subsp. japonica)	NO DOMAIN
OsHR05T04713-R1	Similar to OJ1076_H08.10 Putative uncharacterized protein OJ1076_H08.10 (Oryza sativa subsp. japonica)	NO DOMAIN
OsHR02T01458-R1	Similar to OJ1077_A12.14 Putative uncharacterized protein OJ1077_A12.14 (Oryza sativa subsp. japonica)	NO DOMAIN
OsHR01T01151-R1	Similar to OJ1077_E05.23 Putative uncharacterized protein OJ1077_E05.23 (Oryza sativa subsp. japonica)	NO DOMAIN
OsHRUnT10567-R1	Similar to OJ1080_F08.110 Putative uncharacterized protein OJ1080_F08.110 (Oryza sativa subsp. japonica)	NO DOMAIN
OsHR06T00094-R1	Similar to OJ1111_E05.25 Putative uncharacterized protein OJ1111_E05.25 (Oryza sativa subsp. japonica)	NO DOMAIN
OsHR04T05115-R1	Similar to OJ1111_E05.31 Epstein-Barr virus EBNA-1-like protein (Oryza sativa subsp. japonica)	NO DOMAIN
OsHR06T04609-R1	Similar to OJ1111_E05.35 Putative uncharacterized protein OJ1111_E05.35 (Oryza sativa subsp. japonica)	DUF591	PF04569.9
OsHR09T02896-R1	Similar to OJ1111_E05.35 Putative uncharacterized protein OJ1111_E05.35 (Oryza sativa subsp. japonica)	NO DOMAIN
OsHR06T05194-R1	Similar to OJ1111_E05.38 Putative uncharacterized protein OJ1111_E05.38 (Oryza sativa subsp. japonica)	NO DOMAIN
OsHR11T00693-R1	Similar to OJ1111_E05.39 Epstein-Barr virus EBNA-1-like protein (Oryza sativa subsp. japonica)	NO DOMAIN
OsHRUnT15600-R1	Similar to OJ1111_H02.16 Putative uncharacterized protein OJ1111_H02.16 (Oryza sativa subsp. japonica)	NO DOMAIN
OsHR08T02860-R1	Similar to OJ1112_D12.30 Putative uncharacterized protein OJ1112_D12.30 (Oryza sativa subsp. japonica)	NO DOMAIN
OsHRUnT02727-R1	Similar to OJ1112_D12.4 Putative uncharacterized protein OJ1112_D12.4 (Oryza sativa subsp. japonica)	NO DOMAIN
OsHR07T03324-R1	Similar to OJ1112_F06.17 Putative uncharacterized protein OJ1112_F06.17 (Oryza sativa subsp. japonica)	NO DOMAIN
OsHR07T03313-R1	Similar to OJ1112_F06.5 Putative uncharacterized protein OJ1112_F06.5 (Oryza sativa subsp. japonica)	NO DOMAIN
OsHR07T03315-R1	Similar to OJ1112_F06.8 Putative uncharacterized protein OJ1112_F06.8 (Oryza sativa subsp. japonica)	NO DOMAIN
OsHR02T04004-R1	Similar to OJ1112_F09.26 Epstein-Barr virus EBNA-1-like (Oryza sativa subsp. japonica)	NO DOMAIN
OsHR02T04352-R1	Similar to OJ1112_F09.26 Epstein-Barr virus EBNA-1-like (Oryza sativa subsp. japonica)	NO DOMAIN
OsHR02T06567-R1	Similar to OJ1112_F09.26 Epstein-Barr virus EBNA-1-like (Oryza sativa subsp. japonica)	NO DOMAIN
OsHR03T01092-R1	Similar to OJ1112_F09.26 Epstein-Barr virus EBNA-1-like (Oryza sativa subsp. japonica)	NO DOMAIN
OsHR02T03986-R1	Similar to OJ1112_G07.33 Putative uncharacterized protein OJ1112_G07.33 (Oryza sativa subsp. japonica)	NO DOMAIN
OsHR08T00816-R1	Similar to OJ1114_D06.121 Putative uncharacterized protein OJ1014_H11.7 (Oryza sativa subsp. japonica)	NO DOMAIN
OsHR01T04605-R1	Similar to OJ1115_B01.10 Putative uncharacterized protein OJ1115_B01.10 (Oryza sativa subsp. japonica)	DUF3729	PF12526.3
OsHRUnT14219-R1	Similar to OJ1115_B04.4 Putative uncharacterized protein OJ1115_B04.4 (Oryza sativa subsp. japonica)	NO DOMAIN
OsHR01T06388-R1	Similar to OJ1115_C05.11 Putative uncharacterized protein OJ1115_C05.11 (Oryza sativa subsp. japonica)	NO DOMAIN
OsHRUnT18487-R1	Similar to OJ1115_C05.19 Putative uncharacterized protein OJ1115_C05.19 (Oryza sativa subsp. japonica)	NO DOMAIN
OsHR02T00213-R1	Similar to OJ1116_C03.4 Putative uncharacterized protein OJ1116_C03.4 (Oryza sativa subsp. japonica)	NO DOMAIN
OsHR09T01660-R1	Similar to OJ1116_C08.115 Putative uncharacterized protein OJ1116_C08.115 (Oryza sativa subsp. japonica)	GRA6	PF05084.8
OsHR07T01228-R1	Similar to OJ1116_C08.120 Putative uncharacterized protein OJ1116_C08.120 (Oryza sativa subsp. japonica)	NO DOMAIN
OsHR01T05602-R1	Similar to OJ1116_H09.28 Putative uncharacterized protein OJ1116_H09.28 (Oryza sativa subsp. japonica)	NO DOMAIN
OsHRUnT06554-R1	Similar to OJ1118_B03.106 Putative uncharacterized protein OJ1118_B03.106 (Oryza sativa subsp. japonica)	NO DOMAIN
OsHRUnT03119-R1	Similar to OJ1118_F05.7 Putative uncharacterized protein OJ1118_F05.7 (Oryza sativa subsp. japonica)	NO DOMAIN
OsHR08T01910-R1	Similar to OJ1118_F11.16 Putative uncharacterized protein OJ1118_F11.16 (Oryza sativa subsp. japonica)	NO DOMAIN
OsHR07T01114-R1	Similar to OJ1119_B04.2 Putative uncharacterized protein OJ1119_B04.2 (Oryza sativa subsp. japonica)	NO DOMAIN
OsHRUnT14115-R1	Similar to OJ1119_B04.7 Putative uncharacterized protein OJ1119_B04.7 (Oryza sativa subsp. japonica)	NO DOMAIN
OsHR08T02277-R1	Similar to OJ1119_B10.1 Putative uncharacterized protein OJ1119_B10.1 (Oryza sativa subsp. japonica)	NO DOMAIN
OsHR04T02247-R1	Similar to OJ1119_B10.16 Putative uncharacterized protein OJ1119_B10.16 (Oryza sativa subsp. japonica)	Dscam_C	PF12355.3
OsHR02T04926-R1	Similar to OJ1119_B10.7 Putative uncharacterized protein OJ1119_B10.7 (Oryza sativa subsp. japonica)	DUF834	PF05754.9
OsHR08T00681-R1	Similar to OJ1119_C03.12 Putative uncharacterized protein B1008E06.3 (Oryza sativa subsp. japonica)	GCV_T_C	PF08669.6
OsHR06T03504-R1	Similar to OJ1119_D01.23 Putative uncharacterized protein OJ1119_D01.23 (Oryza sativa subsp. japonica)	NO DOMAIN
OsHRUnT14395-R1	Similar to OJ1119_E09.6 Putative uncharacterized protein OJ1119_E09.6 (Oryza sativa subsp. japonica)	NO DOMAIN
OsHRUnT01528-R1	Similar to OJ1120_C08.23 Putative uncharacterized protein OJ1120_C08.23 (Oryza sativa subsp. japonica)	NO DOMAIN
OsHR10T02654-R1	Similar to OJ1122_A12.31 Putative uncharacterized protein OJ1122_A12.31 (Oryza sativa subsp. japonica)	NeA_P2	PF12312.3
OsHRUnT00985-R1	Similar to OJ1123_B01.123 Putative uncharacterized protein OJ1123_B01.123 (Oryza sativa subsp. japonica)	NO DOMAIN
OsHR09T02370-R1	Similar to OJ1123_B08.30 Os09g0446000 protein (Oryza sativa subsp. japonica)	MARCKS	PF02063.12
OsHR02T05372-R1	Similar to OJ1123_G04.5 Putative uncharacterized protein OJ1123_G04.5 (Oryza sativa subsp. japonica)	NO DOMAIN
OsHR01T03122-R1	Similar to OJ1123_G09.14 Putative uncharacterized protein OJ1123_G09.14 (Oryza sativa subsp. japonica)	DUF834	PF05754.9
OsHR05T01996-R1	Similar to OJ1123_G09.14 Putative uncharacterized protein OJ1123_G09.14 (Oryza sativa subsp. japonica)	Metal_resist	PF13801.1
OsHRUnT12696-R1	Similar to OJ1124_D06.10 Os02g0829400 protein (Oryza sativa subsp. japonica)	NO DOMAIN
OsHR03T03540-R1	Similar to OJ1124_D06.5 C2 domain-containing protein-like (Oryza sativa subsp. japonica)	NO DOMAIN
OsHR05T04192-R1	Similar to OJ1125_C04.14 Putative uncharacterized protein OJ1125_C04.14 (Oryza sativa subsp. japonica)	NO DOMAIN
OsHR06T04013-R1	Similar to OJ1125_C04.14 Putative uncharacterized protein OJ1125_C04.14 (Oryza sativa subsp. japonica)	NO DOMAIN
OsHR11T02979-R1	Similar to OJ1125_C04.14 Putative uncharacterized protein OJ1125_C04.14 (Oryza sativa subsp. japonica)	NO DOMAIN
OsHRUnT04921-R1	Similar to OJ1125_C04.14 Putative uncharacterized protein OJ1125_C04.14 (Oryza sativa subsp. japonica)	NO DOMAIN
OsHRUnT09293-R1	Similar to OJ1125_C04.9 Putative uncharacterized protein OJ1125_C04.9 (Oryza sativa subsp. japonica)	NO DOMAIN
OsHR06T02056-R1	Similar to OJ1126_B06.16 Pr1-like protein (Oryza sativa subsp. japonica)	NO DOMAIN
OsHR02T04578-R1	Similar to OJ1126_D09.19 Putative uncharacterized protein OJ1126_D09.19 (Oryza sativa subsp. japonica)	DUF2763	PF10961.3
OsHRUnT18209-R1	Similar to OJ1127_B08.10 Os05g0137000 protein (Oryza sativa subsp. japonica)	Peptidase_A21	PF03566.8
OsHR04T03549-R1	Similar to OJ1127_B08.16 Putative uncharacterized protein OJ1127_B08.16 (Oryza sativa subsp. japonica)	NO DOMAIN
OsHRUnT17574-R1	Similar to OJ1127_B08.16 Putative uncharacterized protein OJ1127_B08.16 (Oryza sativa subsp. japonica)	NO DOMAIN
OsHR05T00273-R1	Similar to OJ1127_B08.5 Os05g0136400 protein (Oryza sativa subsp. japonica)	NO DOMAIN
OsHR07T00320-R1	Similar to OJ1135_F06.13 Putative uncharacterized protein OJ1135_F06.13 (Oryza sativa subsp. japonica)	NO DOMAIN
OsHR07T01150-R1	Similar to OJ1136_A05.24 Putative uncharacterized protein OJ1136_A05.24 (Oryza sativa subsp. japonica)	NO DOMAIN
OsHR06T01232-R1	Similar to OJ1136_C11.20 Putative uncharacterized protein OJ1136_C11.20 (Oryza sativa subsp. japonica)	BH3	PF15285.1
OsHR06T01234-R1	Similar to OJ1136_C11.22 Putative uncharacterized protein OJ1136_C11.22 (Oryza sativa subsp. japonica)	NO DOMAIN
OsHRUnT02563-R1	Similar to OJ1136_F08.114 Putative uncharacterized protein OJ1136_F08.114 (Oryza sativa subsp. japonica)	LCE	PF14672.1
OsHR11T01841-R1	Similar to OJ1136_F08.115 Putative uncharacterized protein OJ1136_F08.115 (Oryza sativa subsp. japonica)	NO DOMAIN
OsHR07T00185-R1	Similar to OJ1138_B05.110 Putative uncharacterized protein OJ1138_B05.110 (Oryza sativa subsp. japonica)	NO DOMAIN
OsHR01T02917-R1	Similar to OJ1148_D05.10 Plant disease resistance polyprotein-like (Oryza sativa subsp. japonica)	NO DOMAIN
OsHR01T05414-R1	Similar to OJ1148_D05.10 Plant disease resistance polyprotein-like (Oryza sativa subsp. japonica)	NO DOMAIN
OsHR02T03708-R1	Similar to OJ1148_D05.10 Plant disease resistance polyprotein-like (Oryza sativa subsp. japonica)	NO DOMAIN
OsHR09T00915-R1	Similar to OJ1148_D05.12 Putative uncharacterized protein OJ1148_D05.12 (Oryza sativa subsp. japonica)	NO DOMAIN
OsHR09T02427-R1	Similar to OJ1163_C07.27 Putative uncharacterized protein OJ1163_C07.27 (Oryza sativa subsp. japonica)	ESX-1_EspG	PF14011.1
OsHRUnT10997-R1	Similar to OJ1163_C07.32 Kinesin heavy chain, 5'-partial-like protein (Oryza sativa subsp. japonica)	NO DOMAIN
OsHR07T03405-R1	Similar to OJ1163_G04.113 Putative uncharacterized protein OJ1163_G04.113 (Oryza sativa subsp. japonica)	NO DOMAIN
OsHR08T01363-R1	Similar to OJ1163_G04.117 Putative uncharacterized protein OJ1163_G04.117 (Oryza sativa subsp. japonica)	NO DOMAIN
OsHR05T01491-R1	Similar to OJ1171_H02.6 Uncharacterized protein (Oryza sativa subsp. japonica)	NO DOMAIN
OsHR07T04115-R1	Similar to OJ1174_G05.14 Putative uncharacterized protein OJ1174_G05.14 (Oryza sativa subsp. japonica)	CAP_N	PF01213.14
OsHR01T03694-R1	Similar to OJ1198_B10.11 Putative uncharacterized protein OJ1198_B10.11 (Oryza sativa subsp. japonica)	DUF1777	PF08648.7
OsHRUnT05537-R1	Similar to OJ1212_B09.23 Putative uncharacterized protein OJ1212_B09.23 (Oryza sativa subsp. japonica)	NO DOMAIN
OsHR03T02977-R1	Similar to OJ1212_C05.21 Putative uncharacterized protein (Oryza sativa subsp. japonica)	NO DOMAIN
OsHR10T02681-R1	Similar to OJ1212_C05.21 Putative uncharacterized protein (Oryza sativa subsp. japonica)	NO DOMAIN
OsHR05T01241-R1	Similar to OJ1212_C10.9 Uncharacterized protein (Oryza sativa subsp. japonica)	NO DOMAIN
OsHR05T03964-R1	Similar to OJ1212_C12.21 Circumsporozoite protein-like protein (Oryza sativa subsp. japonica)	NO DOMAIN
OsHR08T03772-R1	Similar to OJ1217_C01.3 Putative uncharacterized protein OJ1217_C01.3 (Oryza sativa subsp. japonica)	NO DOMAIN
OsHRUnT23082-R1	Similar to OJ1218_C12.7 Putative uncharacterized protein OJ1218_C12.7 (Oryza sativa subsp. japonica)	NO DOMAIN
OsHRUnT17821-R1	Similar to OJ1221_H04.113 Putative uncharacterized protein OJ1221_H04.113 (Oryza sativa subsp. japonica)	NO DOMAIN
OsHR11T02203-R1	Similar to OJ1221_H04.131 Putative uncharacterized protein OJ1221_H04.131 (Oryza sativa subsp. japonica)	NO DOMAIN
OsHR01T06541-R1	Similar to OJ1226_A12.13 Plant disease resistance polyprotein-like (Oryza sativa subsp. japonica)	Prenyltrans_1	PF13243.1
OsHR03T01823-R1	Similar to OJ1226_A12.13 Plant disease resistance polyprotein-like (Oryza sativa subsp. japonica)	NO DOMAIN
OsHR08T03407-R1	Similar to OJ1226_A12.13 Plant disease resistance polyprotein-like (Oryza sativa subsp. japonica)	NO DOMAIN
OsHRUnT13606-R1	Similar to OJ1226_A12.13 Plant disease resistance polyprotein-like (Oryza sativa subsp. japonica)	NO DOMAIN
OsHRUnT20346-R1	Similar to OJ1227_D07.16 Putative uncharacterized protein OJ1227_D07.16 (Oryza sativa subsp. japonica)	NO DOMAIN
OsHR03T03128-R1	Similar to OJ1227_D07.17 Putative uncharacterized protein OJ1227_D07.17 (Oryza sativa subsp. japonica)	NO DOMAIN
OsHRUnT06335-R1	Similar to OJ1230_H04.14 Putative uncharacterized protein OJ1230_H04.14 (Oryza sativa subsp. japonica)	NO DOMAIN
OsHRUnT18574-R1	Similar to OJ1230_H04.30 Putative uncharacterized protein OJ1230_H04.30 (Oryza sativa subsp. japonica)	Syd	PF07348.7
OsHR01T01918-R1	Similar to OJ1249_F12.6 Putative uncharacterized protein OJ1249_F12.6 (Oryza sativa subsp. japonica)	NO DOMAIN
OsHRUnT07037-R1	Similar to OJ1249_F12.6 Putative uncharacterized protein OJ1249_F12.6 (Oryza sativa subsp. japonica)	NO DOMAIN
OsHR04T03246-R1	Similar to OJ1264_A04.16 Uncharacterized protein (Oryza sativa subsp. japonica)	NO DOMAIN
OsHR01T04922-R1	Similar to OJ1267_F10.21 Putative uncharacterized protein OJ1267_F10.21 (Oryza sativa subsp. japonica)	NO DOMAIN
OsHR01T00626-R1	Similar to OJ1276_B06.23 Putative uncharacterized protein OJ1276_B06.23 (Oryza sativa subsp. japonica)	NO DOMAIN
OsHRUnT14127-R1	Similar to OJ1276_B06.30 Os01g0169500 protein (Oryza sativa subsp. japonica)	NO DOMAIN
OsHRUnT05974-R1	Similar to OJ1287_H05.18 Putative uncharacterized protein OJ1287_H05.18 (Oryza sativa subsp. japonica)	NO DOMAIN
OsHR06T03170-R1	Similar to OJ1288_C01.27 Putative uncharacterized protein OJ1288_C01.27 (Oryza sativa subsp. japonica)	ig	PF00047.20
OsHRUnT04812-R1	Similar to OJ1288_D09.31 Putative uncharacterized protein OJ1288_D09.31 (Oryza sativa subsp. japonica)	NO DOMAIN
OsHRUnT12377-R1	Similar to OJ1293_A01.18 Putative uncharacterized protein OJ1293_A01.18 (Oryza sativa subsp. japonica)	NO DOMAIN
OsHR07T00378-R1	Similar to OJ1293_A01.22 Putative uncharacterized protein OJ1293_A01.22 (Oryza sativa subsp. japonica)	NO DOMAIN
OsHR11T03059-R1	Similar to OJ1294_F06.24 Nodulin-like (Oryza sativa subsp. japonica)	NO DOMAIN
OsHR09T02089-R1	Similar to OJ1294_G06.11 Putative uncharacterized protein OJ1294_G06.11 (Oryza sativa subsp. japonica)	NO DOMAIN
OsHR02T00885-R1	Similar to OJ1297_C09.13 Putative uncharacterized protein OJ1297_C09.13 (Oryza sativa subsp. japonica)	NO DOMAIN
OsHRUnT04778-R1	Similar to OJ1297_D02.10 Putative uncharacterized protein OJ1297_D02.10 (Oryza sativa subsp. japonica)	NO DOMAIN
OsHRUnT07410-R1	Similar to OJ1300_E01.11 Putative uncharacterized protein OJ1300_E01.11 (Oryza sativa subsp. japonica)	NO DOMAIN
OsHR04T05537-R1	Similar to OJ1325D05.17 Putative transposable element (Oryza sativa subsp. japonica)	NO DOMAIN
OsHR03T03686-R1	Similar to OJ1325D05.22 Putative uncharacterized protein OJ1325D05.22 (Oryza sativa subsp. japonica)	NO DOMAIN
OsHR10T01261-R1	Similar to OJ1325D05.31 Putative uncharacterized protein OJ1325D05.31 (Oryza sativa subsp. japonica)	TBX	PF12598.3
OsHR09T02296-R1	Similar to OJ1328_D07.14 Putative uncharacterized protein OJ1328_D07.14 (Oryza sativa subsp. japonica)	NO DOMAIN
OsHR12T02899-R1	Similar to OJ1332_C12.115 Putative uncharacterized protein OJ1332_C12.115 (Oryza sativa subsp. japonica)	NO DOMAIN
OsHRUnT20212-R1	Similar to OJ1341_A08.122 Putative uncharacterized protein OJ1341_A08.122 (Oryza sativa subsp. japonica)	NO DOMAIN
OsHR02T03163-R1	Similar to OJ1342_D02.33 Putative uncharacterized protein OJ1342_D02.33 (Oryza sativa subsp. japonica)	NO DOMAIN
OsHR04T00490-R1	Similar to OJ1343_D04.127 Putative uncharacterized protein OJ1343_D04.127 (Oryza sativa subsp. japonica)	NO DOMAIN
OsHR03T03188-R1	Similar to OJ1344_B01.22 Putative uncharacterized protein OJ1344_B01.22 (Oryza sativa subsp. japonica)	NO DOMAIN
OsHR09T02317-R1	Similar to OJ1344_B01.22 Putative uncharacterized protein OJ1344_B01.22 (Oryza sativa subsp. japonica)	NO DOMAIN
OsHR10T02893-R1	Similar to OJ1344_B01.22 Putative uncharacterized protein OJ1344_B01.22 (Oryza sativa subsp. japonica)	NO DOMAIN
OsHRUnT14281-R1	Similar to OJ1344_B01.22 Putative uncharacterized protein OJ1344_B01.22 (Oryza sativa subsp. japonica)	NO DOMAIN
OsHR08T03817-R1	Similar to OJ1345_D02.25 Putative uncharacterized protein OJ1345_D02.25 (Oryza sativa subsp. japonica)	NO DOMAIN
OsHR04T02143-R1	Similar to OJ1353_F08.7 Putative uncharacterized protein OJ1353_F08.7 (Oryza sativa subsp. japonica)	NO DOMAIN
OsHR05T04208-R1	Similar to OJ1359_D06.28 Os02g0106700 protein (Oryza sativa subsp. japonica)	NO DOMAIN
OsHRUnT13997-R1	Similar to OJ1371_D04.2 Putative uncharacterized protein OJ1371_D04.2 (Oryza sativa subsp. japonica)	PROL5-SMR	PF15621.1
OsHRUnT07568-R1	Similar to OJ1384D03.3 Putative uncharacterized protein OJ1384D03.3 (Oryza sativa subsp. japonica)	NO DOMAIN
OsHR07T04924-R1	Similar to OJ1409_C08.18 Putative uncharacterized protein OJ1409_C08.18 (Oryza sativa subsp. japonica)	NO DOMAIN
OsHR10T01554-R1	Similar to OJ1409_C08.18 Putative uncharacterized protein OJ1409_C08.18 (Oryza sativa subsp. japonica)	NO DOMAIN
OsHR03T02455-R1	Similar to OJ1423_A11.8 Putative uncharacterized protein OJ1423_A11.8 (Oryza sativa subsp. japonica)	NO DOMAIN
OsHR01T05107-R1	Similar to OJ1451_A02.20 Putative uncharacterized protein OJ1451_A02.20 (Oryza sativa subsp. japonica)	NO DOMAIN
OsHR01T03154-R1	Similar to OJ1460_H08.18 XS domain containing protein-like (Oryza sativa subsp. japonica)	NO DOMAIN
OsHR01T07273-R1	Similar to OJ1465_C11.7 Splicing coactivator subunit-like protein (Oryza sativa subsp. japonica)	NO DOMAIN
OsHR02T02756-R1	Similar to OJ1471_E11.12 Putative uncharacterized protein OJ1471_E11.12 (Oryza sativa subsp. japonica)	DUF4266	PF14086.1
OsHR05T00715-R1	Similar to OJ1506_A04.9 Putative uncharacterized protein OJ1506_A04.9 (Oryza sativa subsp. japonica)	NO DOMAIN
OsHR07T00161-R1	Similar to OJ1513_F02.121 Putative uncharacterized protein OJ1118_G09.128 (Oryza sativa subsp. japonica)	NO DOMAIN
OsHR01T08233-R1	Similar to OJ1520_C09.17 Rattus norvegicus profilaggrin-like (Oryza sativa subsp. japonica)	DUF591	PF04569.9
OsHR02T04536-R1	Similar to OJ1520_C09.17 Rattus norvegicus profilaggrin-like (Oryza sativa subsp. japonica)	DUF591	PF04569.9
OsHR05T04494-R1	Similar to OJ1520_C09.17 Rattus norvegicus profilaggrin-like (Oryza sativa subsp. japonica)	DUF591	PF04569.9
OsHRUnT09897-R1	Similar to OJ1520_C09.27 Putative uncharacterized protein OJ1112_G06.15 (Oryza sativa subsp. japonica)	NO DOMAIN
OsHR05T00397-R1	Similar to OJ1520_C09.35 Epstein-Barr virus EBNA-1-like (Oryza sativa subsp. japonica)	DUF591	PF04569.9
OsHR08T04182-R1	Similar to OJ1521_G02.15 Putative uncharacterized protein OJ1521_G02.15 (Oryza sativa subsp. japonica)	NO DOMAIN
OsHR05T02757-R1	Similar to OJ1537_B05.8 Uncharacterized protein (Oryza sativa subsp. japonica)	NO DOMAIN
OsHR12T01437-R1	Similar to OJ1548_F12.16 Putative uncharacterized protein OJ1548_F12.16 (Oryza sativa subsp. japonica)	NO DOMAIN
OsHR07T02945-R1	Similar to OJ1567_G09.125 Putative uncharacterized protein OJ1567_G09.125 (Oryza sativa subsp. japonica)	NO DOMAIN
OsHRUnT12876-R1	Similar to OJ1567_G09.125 Putative uncharacterized protein OJ1567_G09.125 (Oryza sativa subsp. japonica)	NO DOMAIN
OsHRUnT03166-R1	Similar to OJ1568_B05.9 Putative uncharacterized protein OJ1568_B05.9 (Oryza sativa subsp. japonica)	NO DOMAIN
OsHR02T01855-R1	Similar to OJ1582_D10.21 Putative uncharacterized protein OJ1582_D10.21 (Oryza sativa subsp. japonica)	NO DOMAIN
OsHR07T03663-R1	Similar to OJ1582_D10.21 Putative uncharacterized protein OJ1582_D10.21 (Oryza sativa subsp. japonica)	NO DOMAIN
OsHR06T03164-R1	Similar to OJ1590_E05.30 Putative uncharacterized protein OJ1590_E05.30 (Oryza sativa subsp. japonica)	NO DOMAIN
OsHR06T03645-R1	Similar to OJ1595_D08.25 Putative uncharacterized protein OJ1118_B06.4 (Oryza sativa subsp. japonica)	eIF-4B	PF06273.6
OsHRUnT13193-R1	Similar to OJ1606_D04.118 Putative uncharacterized protein OJ1606_D04.118 (Oryza sativa subsp. japonica)	NO DOMAIN
OsHR05T04667-R1	Similar to OJ1613_G04.18 Putative uncharacterized protein OJ1613_G04.18 (Oryza sativa subsp. japonica)	NO DOMAIN
OsHR07T04548-R1	Similar to OJ1613_G04.19 Putative uncharacterized protein OJ1613_G04.19 (Oryza sativa subsp. japonica)	NO DOMAIN
OsHR06T03383-R1	Similar to OJ1616_B03.22 Putative uncharacterized protein OJ1616_B03.22 (Oryza sativa subsp. japonica)	NO DOMAIN
OsHR07T04228-R1	Similar to OJ1634_B10.123 Putative uncharacterized protein OJ1634_B10.123 (Oryza sativa subsp. japonica)	NO DOMAIN
OsHRUnT10465-R1	Similar to OJ1641_C04.130 Putative uncharacterized protein OJ1641_C04.130 (Oryza sativa subsp. japonica)	NO DOMAIN
OsHR02T02170-R1	Similar to OJ1654_A02.10 Putative uncharacterized protein OJ1654_A02.10 (Oryza sativa subsp. japonica)	NO DOMAIN
OsHRUnT10942-R1	Similar to OJ1654_A02.19 Putative uncharacterized protein OJ1654_A02.19 (Oryza sativa subsp. japonica)	NO DOMAIN
OsHRUnT17373-R1	Similar to OJ1655_B12.6 Putative uncharacterized protein OJ1655_B12.6 (Oryza sativa subsp. japonica)	NO DOMAIN
OsHR07T00748-R1	Similar to OJ1656_E11.103 Putative uncharacterized protein OJ1656_E11.103 (Oryza sativa subsp. japonica)	NO DOMAIN
OsHR03T02077-R1	Similar to OJ1679_B08.24 Putative uncharacterized protein OJ1679_B08.24 (Oryza sativa subsp. japonica)	NO DOMAIN
OsHRUnT15086-R1	Similar to OJ1695_A02.25 Putative uncharacterized protein OJ1116_H10.4 (Oryza sativa subsp. japonica)	NO DOMAIN
OsHR07T03946-R1	Similar to OJ1699_E05.25 Putative uncharacterized protein OJ1562_B11.104 (Oryza sativa subsp. japonica)	NO DOMAIN
OsHR02T01437-R1	Similar to OJ1705_E12.48 Putative uncharacterized protein OJ1705_E12.48 (Oryza sativa subsp. japonica)	NO DOMAIN
OsHR10T00989-R1	Similar to OJ1710_H11.107 Putative uncharacterized protein OJ1710_H11.107 (Oryza sativa subsp. japonica)	NO DOMAIN
OsHR02T01413-R1	Similar to OJ1711_D06.23 Putative uncharacterized protein OJ1705_E12.9 (Oryza sativa subsp. japonica)	NO DOMAIN
OsHRUnT00629-R1	Similar to OJ1714_H10.132 Putative uncharacterized protein OJ1714_H10.132 (Oryza sativa subsp. japonica)	NO DOMAIN
OsHR07T01010-R1	Similar to OJ1715_A07.12 Putative uncharacterized protein OJ1715_A07.12 (Oryza sativa subsp. japonica)	MIP-T3	PF10243.4
OsHR02T05443-R1	Similar to OJ1717_A09.46 Putative uncharacterized protein OJ1717_A09.46 (Oryza sativa subsp. japonica)	NO DOMAIN
OsHRUnT06312-R1	Similar to OJ1740_D06.23 Putative uncharacterized protein OJ1740_D06.23 (Oryza sativa subsp. japonica)	NO DOMAIN
OsHRUnT06317-R1	Similar to OJ1740_D06.29 Putative uncharacterized protein OJ1740_D06.29 (Oryza sativa subsp. japonica)	PKD	PF00801.15
OsHR04T02883-R1	Similar to OJ1742_G01.8 Putative uncharacterized protein OJ1742_G01.8 (Oryza sativa subsp. japonica)	NO DOMAIN
OsHRUnT17085-R1	Similar to OJ1742_G01.8 Putative uncharacterized protein OJ1742_G01.8 (Oryza sativa subsp. japonica)	NO DOMAIN
OsHR02T05446-R1	Similar to OJ1743_B12.1 Putative uncharacterized protein OJ1717_A09.53 (Oryza sativa subsp. japonica)	NO DOMAIN
OsHRUnT11289-R1	Similar to OJ1753_E03.107 Putative uncharacterized protein OJ1753_E03.107 (Oryza sativa subsp. japonica)	NO DOMAIN
OsHRUnT08373-R1	Similar to OJ1764_D01.16 Uncharacterized protein (Oryza sativa subsp. japonica)	DUF1777	PF08648.7
OsHR05T04894-R1	Similar to OJ1767_D02.14 Putative uncharacterized protein OJ1767_D02.14 (Oryza sativa subsp. japonica)	NO DOMAIN
OsHR03T02889-R1	Similar to OJ1770_H03.42 Hydroxyproline-rich glycoprotein-like (Oryza sativa subsp. japonica)	NO DOMAIN
OsHR04T03910-R1	Similar to OJ1773_H01.119 Putative uncharacterized protein OJ1773_H01.119 (Oryza sativa subsp. japonica)	NO DOMAIN
OsHR07T01236-R1	Similar to OJ1779_B07.103 Putative uncharacterized protein OJ1779_B07.103 (Oryza sativa subsp. japonica)	NeA_P2	PF12312.3
OsHR02T03705-R1	Similar to OJ1789_D08.16 Putative uncharacterized protein OJ1789_D08.16 (Oryza sativa subsp. japonica)	NO DOMAIN
OsHR02T03695-R1	Similar to OJ1789_D08.4 Putative uncharacterized protein OJ1789_D08.4 (Oryza sativa subsp. japonica)	NO DOMAIN
OsHR08T02256-R1	Similar to OJ1790_D02.13 Putative uncharacterized protein OJ1790_D02.13 (Oryza sativa subsp. japonica)	DUF1109	PF06532.6
OsHR02T04812-R1	Similar to OJ1792_D02.29 Putative uncharacterized protein OJ1014_H03.4 (Oryza sativa subsp. japonica)	NO DOMAIN
OsHRUnT23051-R1	Similar to OJ1792_D02.29 Putative uncharacterized protein OJ1014_H03.4 (Oryza sativa subsp. japonica)	NO DOMAIN
OsHR04T05063-R1	Similar to OJ2013_G04.112 Putative uncharacterized protein OJ2013_G04.112 (Oryza sativa subsp. japonica)	NO DOMAIN
OsHRUnT09241-R1	Similar to OJ9003_D08.22 Putative uncharacterized protein OJ1233_A01.5 (Oryza sativa subsp. japonica)	NO DOMAIN
OsHRUnT21953-R1	Similar to OJ9003_D08.22 Putative uncharacterized protein OJ1233_A01.5 (Oryza sativa subsp. japonica)	NO DOMAIN
OsHR09T02326-R1	Similar to OJA1212_C06.7 Putative uncharacterized protein OJ1212_C06.6 (Oryza sativa subsp. japonica)	NO DOMAIN
OsHR06T02010-R1	Similar to ORF75B (Oryza sativa subsp. japonica)	Reovirus_cap	PF00979.12
OsHR01T01373-R1	Similar to Os01g0243300 Os01g0243300 protein (Fragment) (Oryza sativa subsp. japonica)	NO DOMAIN
OsHR03T05585-R1	Similar to Os01g0369600 Os01g0369600 protein (Oryza sativa subsp. japonica)	NO DOMAIN
OsHR12T02334-R1	Similar to Os01g0516800 Os01g0516800 protein (Oryza sativa subsp. japonica)	DUF3824	PF12868.2
OsHR01T03947-R1	Similar to Os01g0546600 Os01g0546600 protein (Oryza sativa subsp. japonica)	NO DOMAIN
OsHR01T04905-R1	Similar to Os01g0632700 Os01g0632700 protein (Fragment) (Oryza sativa subsp. japonica)	NO DOMAIN
OsHR06T03118-R1	Similar to Os01g0709100 Os01g0709100 protein (Fragment) (Oryza sativa subsp. japonica)	NO DOMAIN
OsHR02T01591-R1	Similar to Os01g0742350 Os01g0742350 protein (Oryza sativa subsp. japonica)	NO DOMAIN
OsHR01T06324-R1	Similar to Os01g0773500 Os01g0773500 protein (Fragment) (Oryza sativa subsp. japonica)	Phage_holin_2	PF04550.7
OsHR01T07114-R1	Similar to Os01g0853600 Os01g0853600 protein (Oryza sativa subsp. japonica)	NO DOMAIN
OsHR01T00757-R1	Similar to Os01g0939800 Os01g0939800 protein (Oryza sativa subsp. japonica)	NO DOMAIN
OsHR01T03169-R1	Similar to Os01g0976100 Os01g0976100 protein (Fragment) (Oryza sativa subsp. japonica)	DehI	PF10778.4
OsHR06T04348-R1	Similar to Os02g0108100 Os02g0108100 protein (Fragment) (Oryza sativa subsp. japonica)	NO DOMAIN
OsHR01T03923-R1	Similar to Os02g0211350 Os02g0211350 protein (Oryza sativa subsp. japonica)	NO DOMAIN
OsHR05T03371-R1	Similar to Os02g0223300 Os02g0223300 protein (Fragment) (Oryza sativa subsp. japonica)	NO DOMAIN
OsHR02T01448-R1	Similar to Os02g0235200 Os02g0235200 protein (Oryza sativa subsp. japonica)	NO DOMAIN
OsHR05T03489-R1	Similar to Os02g0486400 Os02g0486400 protein (Oryza sativa subsp. japonica)	Pollen_allerg_1	PF01357.16
OsHR12T03076-R1	Similar to Os02g0515150 Os02g0515150 protein (Oryza sativa subsp. japonica)	DVL	PF08137.7
OsHR12T02048-R1	Similar to Os02g0515150 Os02g0515150 protein (Oryza sativa subsp. japonica)	NO DOMAIN
OsHR09T01997-R1	Similar to Os02g0546500 Os02g0546500 protein (Oryza sativa subsp. japonica)	PsbX	PF06596.6
OsHR02T04110-R1	Similar to Os02g0547300 Os02g0547300 protein (Oryza sativa subsp. japonica)	NO DOMAIN
OsHR02T04206-R1	Similar to Os02g0557000 Os02g0557000 protein (Fragment) (Oryza sativa subsp. japonica)	NO DOMAIN
OsHR02T04815-R1	Similar to Os02g0617150 Os02g0617150 protein (Oryza sativa subsp. japonica)	DUF1422	PF07226.6
OsHR02T05986-R1	Similar to Os02g0736700 Os02g0736700 protein (Oryza sativa subsp. japonica)	NO DOMAIN
OsHR02T06120-R1	Similar to Os02g0749200 Os02g0749200 protein (Oryza sativa subsp. japonica)	NO DOMAIN
OsHR02T06323-R1	Similar to Os02g0769600 Os02g0769600 protein (Oryza sativa subsp. japonica)	p47_phox_C	PF08944.6
OsHR11T02828-R1	Similar to Os02g0772000 Os02g0772000 protein (Oryza sativa subsp. japonica)	NO DOMAIN
OsHR06T04332-R1	Similar to Os03g0104800 Os03g0104800 protein (Fragment) (Oryza sativa subsp. japonica)	NO DOMAIN
OsHR02T06910-R1	Similar to Os03g0109900 Os03g0109900 protein (Fragment) (Oryza sativa subsp. japonica)	NO DOMAIN
OsHR02T06110-R1	Similar to Os03g0163100 Expressed protein (Oryza sativa subsp. japonica)	NO DOMAIN
OsHR10T02198-R1	Similar to Os03g0180500 Os03g0180500 protein (Fragment) (Oryza sativa subsp. japonica)	NO DOMAIN
OsHRUnT12900-R1	Similar to Os03g0229801 Os03g0229801 protein (Oryza sativa subsp. japonica)	NO DOMAIN
OsHR07T02762-R1	Similar to Os03g0288101 Os03g0288101 protein (Oryza sativa subsp. japonica)	NO DOMAIN
OsHRUnT18028-R1	Similar to Os03g0314100 Os03g0314100 protein (Oryza sativa subsp. japonica)	NO DOMAIN
OsHRUnT20442-R1	Similar to Os03g0323100 Os03g0323100 protein (Oryza sativa subsp. japonica)	NO DOMAIN
OsHR03T02200-R1	Similar to Os03g0338200 Expressed protein (Oryza sativa subsp. japonica)	NO DOMAIN
OsHR06T00439-R1	Similar to Os03g0376100 Os03g0376100 protein (Fragment) (Oryza sativa subsp. japonica)	NO DOMAIN
OsHRUnT15230-R1	Similar to Os03g0616400 Calcium-transporting ATPase (Oryza sativa subsp. japonica)	NO DOMAIN
OsHRUnT22040-R1	Similar to Os03g0746000 Os03g0746000 protein (Oryza sativa subsp. japonica)	NAD_binding_8	PF13450.1
OsHRUnT17195-R1	Similar to Os03g0789600 Os03g0789600 protein (Oryza sativa subsp. japonica)	Metal_resist	PF13801.1
OsHR10T01054-R1	Similar to Os03g28270 Leucine Rich Repeat family protein, expressed (Oryza sativa subsp. japonica)	LRR	PF11493.3
OsHR04T00720-R1	Similar to Os03g29820 Retrotransposon protein, putative, unclassified (Oryza sativa subsp. japonica)	NO DOMAIN
OsHR02T00722-R1	Similar to Os03g31080 Putative uncharacterized protein (Oryza sativa subsp. japonica)	NO DOMAIN
OsHR04T03709-R1	Similar to Os03g31080 Putative uncharacterized protein (Oryza sativa subsp. japonica)	NO DOMAIN
OsHR02T06844-R1	Similar to Os03g31100 Expressed protein (Oryza sativa subsp. japonica)	NO DOMAIN
OsHRUnT16471-R1	Similar to Os03g45020 Putative uncharacterized protein (Oryza sativa subsp. japonica)	NO DOMAIN
OsHRUnT04194-R1	Similar to Os04g0103800 Os04g0103800 protein (Oryza sativa subsp. japonica)	NO DOMAIN
OsHR04T02460-R1	Similar to Os04g0175000 Os04g0175000 protein (Oryza sativa subsp. japonica)	NO DOMAIN
OsHR06T03288-R1	Similar to Os04g0347700 Os04g0347700 protein (Fragment) (Oryza sativa subsp. japonica)	A2M	PF00207.17
OsHRUnT02298-R1	Similar to Os04g0528800 Os04g0528800 protein (Oryza sativa subsp. japonica)	NO DOMAIN
OsHR05T00165-R1	Similar to Os04g0563600 Os04g0563600 protein (Fragment) (Oryza sativa subsp. japonica)	NO DOMAIN
OsHR04T04869-R1	Similar to Os04g0612100 Os04g0612100 protein (Fragment) (Oryza sativa subsp. japonica)	Mucin	PF01456.12
OsHR04T04876-R1	Similar to Os04g0612400 Os04g0612400 protein (Oryza sativa subsp. japonica)	FAM117	PF15388.1
OsHR08T04375-R1	Similar to Os04g0645100 Os04g0645100 protein (Fragment) (Oryza sativa subsp. japonica)	NO DOMAIN
OsHRUnT19641-R1	Similar to Os04g0645100 Os04g0645100 protein (Fragment) (Oryza sativa subsp. japonica)	NO DOMAIN
OsHR04T05226-R1	Similar to Os04g0654500 Os04g0654500 protein (Oryza sativa subsp. japonica)	DUF591	PF04569.9
OsHR02T06290-R1	Similar to Os04g0655400 Os04g0655400 protein (Fragment) (Oryza sativa subsp. japonica)	NO DOMAIN
OsHR02T06425-R1	Similar to Os05g0151000 DNA-directed RNA polymerase (Oryza sativa subsp. japonica)	NO DOMAIN
OsHR10T00130-R1	Similar to Os05g0181800 Os05g0181800 protein (Oryza sativa subsp. japonica)	Protamine_P1	PF00260.15
OsHR03T01143-R1	Similar to Os05g0233900 Os05g0233900 protein (Oryza sativa subsp. japonica)	NO DOMAIN
OsHR04T05385-R1	Similar to Os05g0256033 Os05g0256033 protein (Fragment) (Oryza sativa subsp. japonica)	NO DOMAIN
OsHRUnT17325-R1	Similar to Os05g0286200 Os05g0286200 protein (Fragment) (Oryza sativa subsp. japonica)	NO DOMAIN
OsHRUnT07343-R1	Similar to Os05g0293450 Os05g0293450 protein (Oryza sativa subsp. japonica)	NO DOMAIN
OsHR05T02180-R1	Similar to Os05g0301800 Os05g0301800 protein (Oryza sativa subsp. japonica)	NO DOMAIN
OsHR09T02291-R1	Similar to Os05g0361500 Pectinesterase (Oryza sativa subsp. japonica)	NO DOMAIN
OsHR08T03808-R1	Similar to Os05g0457000 Os05g0457000 protein (Fragment) (Oryza sativa subsp. japonica)	NO DOMAIN
OsHRUnT11459-R1	Similar to Os05g0524600 Os05g0524600 protein (Oryza sativa subsp. japonica)	NO DOMAIN
OsHR05T04595-R1	Similar to Os05g0548400 Os05g0548400 protein (Oryza sativa subsp. japonica)	NO DOMAIN
OsHR01T02148-R1	Similar to Os05g0580800 Os05g0580800 protein (Oryza sativa subsp. japonica)	NO DOMAIN
OsHR01T08418-R1	Similar to Os06g0176600 Os06g0176600 protein (Fragment) (Oryza sativa subsp. japonica)	Runt	PF00853.14
OsHR02T02946-R1	Similar to Os06g0291100 Os06g0291100 protein (Fragment) (Oryza sativa subsp. japonica)	Ribosomal_S8e	PF01201.17
OsHR09T01313-R1	Similar to Os06g0304500 Os06g0304500 protein (Oryza sativa subsp. japonica)	NO DOMAIN
OsHR02T05357-R1	Similar to Os06g0518100 Os06g0518100 protein (Fragment) (Oryza sativa subsp. japonica)	NO DOMAIN
OsHR10T01469-R1	Similar to Os06g0586900 Os06g0586900 protein (Oryza sativa subsp. japonica)	DUF1283	PF06932.6
OsHR06T03999-R1	Similar to Os06g0591701 Os06g0591701 protein (Oryza sativa subsp. japonica)	NO DOMAIN
OsHR03T02304-R1	Similar to Os06g0627101 Os06g0627101 protein (Oryza sativa subsp. japonica)	NO DOMAIN
OsHR08T00409-R1	Similar to Os07g0241700 Os07g0241700 protein (Oryza sativa subsp. japonica)	NO DOMAIN
OsHRUnT15548-R1	Similar to Os07g0432100 Os07g0432100 protein (Oryza sativa subsp. japonica)	NO DOMAIN
OsHR07T02616-R1	Similar to Os07g0435400 Ribosome biogenesis protein BOP1 homolog (Oryza sativa subsp. japonica)	NO DOMAIN
OsHR07T03416-R1	Similar to Os07g0509700 Os07g0509700 protein (Fragment) (Oryza sativa subsp. japonica)	NO DOMAIN
OsHR07T03905-R1	Similar to Os07g0568450 Os07g0568450 protein (Oryza sativa subsp. japonica)	NO DOMAIN
OsHRUnT00542-R1	Similar to Os07g0575401 Os07g0575401 protein (Fragment) (Oryza sativa subsp. japonica)	NO DOMAIN
OsHR07T04723-R1	Similar to Os07g0650300 Os07g0650300 protein (Oryza sativa subsp. japonica)	NO DOMAIN
OsHRUnT00752-R1	Similar to Os07g0657300 Os07g0657300 protein (Oryza sativa subsp. japonica)	Ribosomal_S21	PF01165.15
OsHR02T00491-R1	Similar to Os08g0116132 Os08g0116132 protein (Oryza sativa subsp. japonica)	NO DOMAIN
OsHRUnT08697-R1	Similar to Os08g0174000 Os08g0174000 protein (Oryza sativa subsp. japonica)	NO DOMAIN
OsHR01T02141-R1	Similar to Os08g0179400 Os08g0179400 protein (Oryza sativa subsp. japonica)	NO DOMAIN
OsHRUnT02918-R1	Similar to Os08g0302100 Os08g0302100 protein (Oryza sativa subsp. japonica)	NO DOMAIN
OsHR03T02443-R1	Similar to Os08g0356366 Os08g0356366 protein (Fragment) (Oryza sativa subsp. japonica)	NO DOMAIN
OsHR10T00621-R1	Similar to Os08g0363200 Os08g0363200 protein (Fragment) (Oryza sativa subsp. japonica)	NO DOMAIN
OsHR08T03075-R1	Similar to Os08g0431601 Os08g0431601 protein (Oryza sativa subsp. japonica)	NO DOMAIN
OsHR08T03347-R1	Similar to Os08g0454600 Os08g0454600 protein (Fragment) (Oryza sativa subsp. japonica)	NO DOMAIN
OsHR03T03688-R1	Similar to Os08g0491700 Putative zinc finger CCCH domain-containing protein 57 (Oryza sativa subsp. japonica)	Toxin_44	PF15523.1
OsHRUnT17029-R1	Similar to Os08g0503600 Os08g0503600 protein (Fragment) (Oryza sativa subsp. japonica)	NO DOMAIN
OsHR08T03995-R1	Similar to Os08g0518600 Os08g0518600 protein (Oryza sativa subsp. japonica)	NO DOMAIN
OsHR02T00779-R1	Similar to Os08g0537001 Os08g0537001 protein (Oryza sativa subsp. japonica)	NO DOMAIN
OsHR08T04133-R1	Similar to Os08g0537001 Os08g0537001 protein (Oryza sativa subsp. japonica)	NO DOMAIN
OsHR08T01192-R1	Similar to Os09g0120033 Os09g0120033 protein (Oryza sativa subsp. japonica)	NO DOMAIN
OsHRUnT08294-R1	Similar to Os09g0129800 Os09g0129800 protein (Fragment) (Oryza sativa subsp. japonica)	NO DOMAIN
OsHR07T02320-R1	Similar to Os09g0349900 Os09g0349900 protein (Oryza sativa subsp. japonica)	NO DOMAIN
OsHR03T00662-R1	Similar to Os09g0357250 Os09g0357250 protein (Oryza sativa subsp. japonica)	NO DOMAIN
OsHR03T05018-R1	Similar to Os09g0387150 Os09g0387150 protein (Fragment) (Oryza sativa subsp. japonica)	REV	PF00424.13
OsHR04T01080-R1	Similar to Os09g0449100 Os09g0449100 protein (Oryza sativa subsp. japonica)	NO DOMAIN
OsHR09T02876-R1	Similar to Os09g0504000 Os09g0504000 protein (Oryza sativa subsp. japonica)	NO DOMAIN
OsHR09T01728-R1	Similar to Os09g0533900 Endoglucanase 24 (Oryza sativa subsp. japonica)	MelC1	PF06236.6
OsHR04T03901-R1	Similar to Os10g0343000 Os10g0343000 protein (Fragment) (Oryza sativa subsp. japonica)	NO DOMAIN
OsHR10T02028-R1	Similar to Os10g0426700 Os10g0426700 protein (Oryza sativa subsp. japonica)	NO DOMAIN
OsHR11T03338-R1	Similar to Os10g0427700 Os10g0427700 protein (Oryza sativa subsp. japonica)	NO DOMAIN
OsHR01T01221-R1	Similar to Os10g0556700 Os10g0556700 protein (Fragment) (Oryza sativa subsp. japonica)	NO DOMAIN
OsHR06T01359-R1	Similar to Os11g0100150 Os11g0100150 protein (Oryza sativa subsp. japonica)	NO DOMAIN
OsHR08T00808-R1	Similar to Os11g0104150 Os11g0104150 protein (Fragment) (Oryza sativa subsp. japonica)	NO DOMAIN
OsHRUnT17396-R1	Similar to Os11g0106000 Os11g0106000 protein (Oryza sativa subsp. japonica)	NO DOMAIN
OsHRUnT00127-R1	Similar to Os11g0106066 Os11g0106066 protein (Oryza sativa subsp. japonica)	NO DOMAIN
OsHR03T00964-R1	Similar to Os11g0181900 Expressed protein (Oryza sativa subsp. japonica)	NHL	PF01436.16
OsHR07T03936-R1	Similar to Os11g0181900 Expressed protein (Oryza sativa subsp. japonica)	Atrophin-1	PF03154.10
OsHR09T01092-R1	Similar to Os11g0181900 Expressed protein (Oryza sativa subsp. japonica)	PAS_4	PF08448.5
OsHRUnT02460-R1	Similar to Os11g0275000 Os11g0275000 protein (Oryza sativa subsp. japonica)	NO DOMAIN
OsHRUnT07709-R1	Similar to Os11g0308601 Os11g0308601 protein (Oryza sativa subsp. japonica)	NO DOMAIN
OsHRUnT22620-R1	Similar to Os11g0459300 Expressed protein (Oryza sativa subsp. japonica)	NO DOMAIN
OsHR09T00998-R1	Similar to Os11g0470600 Os11g0470600 protein (Fragment) (Oryza sativa subsp. japonica)	NO DOMAIN
OsHRUnT07208-R1	Similar to Os11g0474566 Os11g0474566 protein (Fragment) (Oryza sativa subsp. japonica)	NO DOMAIN
OsHR11T03577-R1	Similar to Os11g0676050 Os11g0676050 protein (Oryza sativa subsp. japonica)	NO DOMAIN
OsHR01T03108-R1	Similar to Os11g0686900 Os11g0686900 protein (Oryza sativa subsp. japonica)	NO DOMAIN
OsHR03T03195-R1	Similar to Os11g0699100 Os11g0699100 protein (Oryza sativa subsp. japonica)	DUF3300	PF11737.3
OsHR09T02439-R1	Similar to Os11g0699100 Os11g0699100 protein (Oryza sativa subsp. japonica)	SNF2_N	PF00176.18
OsHR11T03430-R1	Similar to Os11g0699100 Os11g0699100 protein (Oryza sativa subsp. japonica)	DUF2020	PF09449.5
OsHR01T04034-R1	Similar to Os11g0699100 Os11g0699100 protein (Oryza sativa subsp. japonica)	NO DOMAIN
OsHR02T06126-R1	Similar to Os11g0699100 Os11g0699100 protein (Oryza sativa subsp. japonica)	NO DOMAIN
OsHR03T06249-R1	Similar to Os11g0699100 Os11g0699100 protein (Oryza sativa subsp. japonica)	NO DOMAIN
OsHR05T03372-R1	Similar to Os11g0699100 Os11g0699100 protein (Oryza sativa subsp. japonica)	NO DOMAIN
OsHR08T02129-R1	Similar to Os11g0699100 Os11g0699100 protein (Oryza sativa subsp. japonica)	NO DOMAIN
OsHR05T04471-R1	Similar to Os12g0111700 Os12g0111700 protein (Oryza sativa subsp. japonica)	NO DOMAIN
OsHR08T02817-R1	Similar to Os12g0136900 Calcium-transporting ATPase (Oryza sativa subsp. japonica)	REV	PF00424.13
OsHR12T00880-R1	Similar to Os12g0221400 Os12g0221400 protein (Fragment) (Oryza sativa subsp. japonica)	NO DOMAIN
OsHRUnT06240-R1	Similar to Os12g0232700 Os12g0232700 protein (Oryza sativa subsp. japonica)	DUF1161	PF06649.7
OsHR12T01169-R1	Similar to Os12g0255701 Os12g0255701 protein (Oryza sativa subsp. japonica)	NO DOMAIN
OsHR04T01646-R1	Similar to Os12g0275901 Os12g0275901 protein (Fragment) (Oryza sativa subsp. japonica)	Pacifastin_I	PF05375.8
OsHRUnT19862-R1	Similar to Os12g0455100 Os12g0455100 protein (Oryza sativa subsp. japonica)	NO DOMAIN
OsHRUnT08167-R1	Similar to Os12g0557325 Os12g0557325 protein (Oryza sativa subsp. japonica)	NO DOMAIN
OsHR12T02707-R1	Similar to Os12g0592200 Os12g0592200 protein (Oryza sativa subsp. japonica)	NO DOMAIN
OsHR12T02760-R1	Similar to Os12g0599700 Os12g0599700 protein (Oryza sativa subsp. japonica)	NO DOMAIN
OsHR02T02733-R1	Similar to OsJ_00432 Uncharacterized protein (Oryza sativa subsp. japonica)	TruB_C	PF09142.6
OsHR10T02635-R1	Similar to OsJ_01049 Uncharacterized protein (Oryza sativa subsp. japonica)	TT_ORF1	PF02956.9
OsHR01T01901-R1	Similar to OsJ_01379 Uncharacterized protein (Oryza sativa subsp. japonica)	NO DOMAIN
OsHRUnT10020-R1	Similar to OsJ_01508 Uncharacterized protein (Oryza sativa subsp. japonica)	Hap4_Hap_bind	PF10297.4
OsHRUnT12781-R1	Similar to OsJ_01522 Uncharacterized protein (Oryza sativa subsp. japonica)	NO DOMAIN
OsHR12T02886-R1	Similar to OsJ_01542 Uncharacterized protein (Oryza sativa subsp. japonica)	NO DOMAIN
OsHR01T02758-R1	Similar to OsJ_01761 Uncharacterized protein (Oryza sativa subsp. japonica)	NO DOMAIN
OsHR01T08014-R1	Similar to OsJ_02091 Uncharacterized protein (Oryza sativa subsp. japonica)	NO DOMAIN
OsHR02T06395-R1	Similar to OsJ_02130 Uncharacterized protein (Oryza sativa subsp. japonica)	NO DOMAIN
OsHRUnT20984-R1	Similar to OsJ_02197 Uncharacterized protein (Oryza sativa subsp. japonica)	NO DOMAIN
OsHRUnT06806-R1	Similar to OsJ_02476 Uncharacterized protein (Oryza sativa subsp. japonica)	NO DOMAIN
OsHR02T02767-R1	Similar to OsJ_02961 Uncharacterized protein (Oryza sativa subsp. japonica)	DUF1691	PF07950.6
OsHR06T03728-R1	Similar to OsJ_02997 Uncharacterized protein (Oryza sativa subsp. japonica)	NO DOMAIN
OsHR08T02657-R1	Similar to OsJ_03002 Uncharacterized protein (Oryza sativa subsp. japonica)	Cornifin	PF02389.10
OsHR01T05873-R1	Similar to OsJ_03336 Uncharacterized protein (Oryza sativa subsp. japonica)	NO DOMAIN
OsHRUnT08886-R1	Similar to OsJ_03336 Uncharacterized protein (Oryza sativa subsp. japonica)	NO DOMAIN
OsHR04T00630-R1	Similar to OsJ_04056 Uncharacterized protein (Oryza sativa subsp. japonica)	NO DOMAIN
OsHRUnT03955-R1	Similar to OsJ_04110 Uncharacterized protein (Oryza sativa subsp. japonica)	Dmrt1	PF12374.3
OsHR01T07430-R1	Similar to OsJ_04304 Uncharacterized protein (Oryza sativa subsp. japonica)	NO DOMAIN
OsHR02T06592-R1	Similar to OsJ_04502 Uncharacterized protein (Oryza sativa subsp. japonica)	DUF1421	PF07223.6
OsHR07T04027-R1	Similar to OsJ_04650 Uncharacterized protein (Oryza sativa subsp. japonica)	NO DOMAIN
OsHRUnT00927-R1	Similar to OsJ_05188 Putative uncharacterized protein (Oryza sativa subsp. japonica)	DUF678	PF05077.7
OsHR02T04922-R1	Similar to OsJ_05340 Putative uncharacterized protein (Oryza sativa subsp. japonica)	NO DOMAIN
OsHRUnT07581-R1	Similar to OsJ_05410 DNA-directed RNA polymerase (Oryza sativa subsp. japonica)	NO DOMAIN
OsHR03T01189-R1	Similar to OsJ_05459 Putative uncharacterized protein (Oryza sativa subsp. japonica)	NO DOMAIN
OsHRUnT04280-R1	Similar to OsJ_05512 Putative uncharacterized protein (Oryza sativa subsp. japonica)	NO DOMAIN
OsHR05T00213-R1	Similar to OsJ_05530 Putative uncharacterized protein (Oryza sativa subsp. japonica)	NO DOMAIN
OsHR04T00441-R1	Similar to OsJ_05860 Putative uncharacterized protein (Oryza sativa subsp. japonica)	Glyco_hydro_65m	PF03632.10
OsHR11T02305-R1	Similar to OsJ_05941 Putative uncharacterized protein (Oryza sativa subsp. japonica)	NO DOMAIN
OsHR07T01905-R1	Similar to OsJ_05971 Putative uncharacterized protein (Oryza sativa subsp. japonica)	NO DOMAIN
OsHRUnT23014-R1	Similar to OsJ_06217 Putative uncharacterized protein (Oryza sativa subsp. japonica)	NO DOMAIN
OsHR02T01996-R1	Similar to OsJ_06268 Putative uncharacterized protein (Oryza sativa subsp. japonica)	NO DOMAIN
OsHR01T05305-R1	Similar to OsJ_06504 Putative uncharacterized protein (Oryza sativa subsp. japonica)	NO DOMAIN
OsHRUnT03747-R1	Similar to OsJ_06813 Putative uncharacterized protein (Oryza sativa subsp. japonica)	NO DOMAIN
OsHR05T02816-R1	Similar to OsJ_06817 Putative uncharacterized protein (Oryza sativa subsp. japonica)	NO DOMAIN
OsHR02T03560-R1	Similar to OsJ_06824 Putative uncharacterized protein (Oryza sativa subsp. japonica)	NO DOMAIN
OsHRUnT02004-R1	Similar to OsJ_07013 Putative uncharacterized protein (Oryza sativa subsp. japonica)	NO DOMAIN
OsHR02T04559-R1	Similar to OsJ_07351 Putative uncharacterized protein (Oryza sativa subsp. japonica)	NO DOMAIN
OsHR07T04268-R1	Similar to OsJ_07351 Putative uncharacterized protein (Oryza sativa subsp. japonica)	NO DOMAIN
OsHRUnT08905-R1	Similar to OsJ_07389 Putative uncharacterized protein (Oryza sativa subsp. japonica)	XS	PF03468.9
OsHRUnT20709-R1	Similar to OsJ_07623 Putative uncharacterized protein (Oryza sativa subsp. japonica)	NO DOMAIN
OsHRUnT22877-R1	Similar to OsJ_07983 Putative uncharacterized protein (Oryza sativa subsp. japonica)	zf-CDGSH	PF09360.5
OsHR02T05527-R1	Similar to OsJ_08006 Putative uncharacterized protein (Oryza sativa subsp. japonica)	NO DOMAIN
OsHR02T05738-R1	Similar to OsJ_08122 Putative uncharacterized protein (Oryza sativa subsp. japonica)	NO DOMAIN
OsHR02T05797-R1	Similar to OsJ_08151 Putative uncharacterized protein (Oryza sativa subsp. japonica)	NO DOMAIN
OsHRUnT12808-R1	Similar to OsJ_08280 Putative uncharacterized protein (Oryza sativa subsp. japonica)	NO DOMAIN
OsHR05T04000-R1	Similar to OsJ_08332 Putative uncharacterized protein (Oryza sativa subsp. japonica)	NO DOMAIN
OsHR08T01254-R1	Similar to OsJ_08332 Putative uncharacterized protein (Oryza sativa subsp. japonica)	NO DOMAIN
OsHRUnT01217-R1	Similar to OsJ_08437 Putative uncharacterized protein (Oryza sativa subsp. japonica)	NO DOMAIN
OsHRUnT01406-R1	Similar to OsJ_08557 Putative uncharacterized protein (Oryza sativa subsp. japonica)	NO DOMAIN
OsHR09T02208-R1	Similar to OsJ_09285 Putative uncharacterized protein (Oryza sativa subsp. japonica)	NO DOMAIN
OsHRUnT18043-R1	Similar to OsJ_09826 Putative uncharacterized protein (Oryza sativa subsp. japonica)	NO DOMAIN
OsHR07T03951-R1	Similar to OsJ_09934 Putative uncharacterized protein (Oryza sativa subsp. japonica)	NO DOMAIN
OsHRUnT09879-R1	Similar to OsJ_10420 Putative uncharacterized protein (Oryza sativa subsp. japonica)	NO DOMAIN
OsHR06T04780-R1	Similar to OsJ_10612 Putative uncharacterized protein (Oryza sativa subsp. japonica)	NO DOMAIN
OsHR03T02213-R1	Similar to OsJ_10773 Putative uncharacterized protein (Oryza sativa subsp. japonica)	NO DOMAIN
OsHR08T01187-R1	Similar to OsJ_10834 Putative uncharacterized protein (Oryza sativa subsp. japonica)	DUF2360	PF10152.4
OsHRUnT14078-R1	Similar to OsJ_10834 Putative uncharacterized protein (Oryza sativa subsp. japonica)	Med3	PF11593.3
OsHR06T04555-R1	Similar to OsJ_10834 Putative uncharacterized protein (Oryza sativa subsp. japonica)	NO DOMAIN
OsHRUnT21635-R1	Similar to OsJ_10981 Putative uncharacterized protein (Oryza sativa subsp. japonica)	Mito_fiss_reg	PF05308.6
OsHR09T02530-R1	Similar to OsJ_11717 Putative uncharacterized protein (Oryza sativa subsp. japonica)	NO DOMAIN
OsHR03T04361-R1	Similar to OsJ_11755 Putative uncharacterized protein (Oryza sativa subsp. japonica)	DUF3742	PF12553.3
OsHRUnT12583-R1	Similar to OsJ_12057 Putative uncharacterized protein (Oryza sativa subsp. japonica)	NO DOMAIN
OsHR06T02093-R1	Similar to OsJ_12133 Putative uncharacterized protein (Oryza sativa subsp. japonica)	NO DOMAIN
OsHR03T05610-R1	Similar to OsJ_12547 Putative uncharacterized protein (Oryza sativa subsp. japonica)	CinA	PF02464.12
OsHR05T03332-R1	Similar to OsJ_12740 Putative uncharacterized protein (Oryza sativa subsp. japonica)	NumbF	PF06311.7
OsHRUnT02788-R1	Similar to OsJ_12994 Putative uncharacterized protein (Oryza sativa subsp. japonica)	NO DOMAIN
OsHR03T06255-R1	Similar to OsJ_13104 Putative uncharacterized protein (Oryza sativa subsp. japonica)	NO DOMAIN
OsHR02T01940-R1	Similar to OsJ_13695 Putative uncharacterized protein (Oryza sativa subsp. japonica)	NO DOMAIN
OsHR10T02536-R1	Similar to OsJ_13720 Putative uncharacterized protein (Oryza sativa subsp. japonica)	NO DOMAIN
OsHR02T02595-R1	Similar to OsJ_13916 Putative uncharacterized protein (Oryza sativa subsp. japonica)	NO DOMAIN
OsHR04T00843-R1	Similar to OsJ_13956 Putative uncharacterized protein (Oryza sativa subsp. japonica)	NO DOMAIN
OsHR04T01487-R1	Similar to OsJ_14043 Putative uncharacterized protein (Oryza sativa subsp. japonica)	NO DOMAIN
OsHR02T02575-R1	Similar to OsJ_14104 Putative uncharacterized protein (Oryza sativa subsp. japonica)	NO DOMAIN
OsHR04T01972-R1	Similar to OsJ_14190 Putative uncharacterized protein (Oryza sativa subsp. japonica)	Coat_X	PF07552.6
OsHR04T02424-R1	Similar to OsJ_14335 Putative uncharacterized protein (Oryza sativa subsp. japonica)	NO DOMAIN
OsHR05T03560-R1	Similar to OsJ_14385 Putative uncharacterized protein (Oryza sativa subsp. japonica)	NO DOMAIN
OsHR04T03095-R1	Similar to OsJ_14715 Putative uncharacterized protein (Oryza sativa subsp. japonica)	NO DOMAIN
OsHR08T03456-R1	Similar to OsJ_14791 Serine/threonine-protein kinase (Oryza sativa subsp. japonica)	Protein kinase
OsHR04T04048-R1	Similar to OsJ_14837 Putative uncharacterized protein (Oryza sativa subsp. japonica)	NO DOMAIN
OsHR04T03521-R1	Similar to OsJ_15025 Putative uncharacterized protein (Oryza sativa subsp. japonica)	NO DOMAIN
OsHR01T05537-R1	Similar to OsJ_15181 Putative uncharacterized protein (Oryza sativa subsp. japonica)	PUCC	PF03209.10
OsHRUnT22721-R1	Similar to OsJ_15213 Putative uncharacterized protein (Oryza sativa subsp. japonica)	NO DOMAIN
OsHR03T02918-R1	Similar to OsJ_15338 Putative uncharacterized protein (Oryza sativa subsp. japonica)	NO DOMAIN
OsHR02T04807-R1	Similar to OsJ_15421 Putative uncharacterized protein (Oryza sativa subsp. japonica)	NO DOMAIN
OsHR04T04047-R1	Similar to OsJ_15483 Putative uncharacterized protein (Oryza sativa subsp. japonica)	NO DOMAIN
OsHRUnT22899-R1	Similar to OsJ_15530 Putative uncharacterized protein (Oryza sativa subsp. japonica)	Ribonuclease_P	PF00825.13
OsHR03T04201-R1	Similar to OsJ_15546 Putative uncharacterized protein (Oryza sativa subsp. japonica)	NO DOMAIN
OsHR03T02991-R1	Similar to OsJ_15548 Putative uncharacterized protein (Oryza sativa subsp. japonica)	NO DOMAIN
OsHR04T05393-R1	Similar to OsJ_16594 Putative uncharacterized protein (Oryza sativa subsp. japonica)	NO DOMAIN
OsHRUnT04411-R1	Similar to OsJ_17028 Putative uncharacterized protein (Oryza sativa subsp. japonica)	DUF3720	PF12517.3
OsHR05T03814-R1	Similar to OsJ_17091 Serine/threonine-protein phosphatase (Oryza sativa subsp. japonica)	NO DOMAIN
OsHR05T00970-R1	Similar to OsJ_17455 Putative uncharacterized protein (Oryza sativa subsp. japonica)	NO DOMAIN
OsHRUnT06770-R1	Similar to OsJ_17585 Putative uncharacterized protein (Oryza sativa subsp. japonica)	NO DOMAIN
OsHR10T00530-R1	Similar to OsJ_17752 Putative uncharacterized protein (Oryza sativa subsp. japonica)	NO DOMAIN
OsHRUnT06465-R1	Similar to OsJ_17752 Putative uncharacterized protein (Oryza sativa subsp. japonica)	NO DOMAIN
OsHR05T01504-R1	Similar to OsJ_17814 Putative uncharacterized protein (Oryza sativa subsp. japonica)	NO DOMAIN
OsHR10T02959-R1	Similar to OsJ_17879 Putative uncharacterized protein (Oryza sativa subsp. japonica)	NO DOMAIN
OsHR05T02225-R1	Similar to OsJ_17979 Putative uncharacterized protein (Oryza sativa subsp. japonica)	Phage_Coat_B	PF05356.6
OsHRUnT06407-R1	Similar to OsJ_17979 Putative uncharacterized protein (Oryza sativa subsp. japonica)	NO DOMAIN
OsHRUnT11322-R1	Similar to OsJ_18020 Putative uncharacterized protein (Oryza sativa subsp. japonica)	NO DOMAIN
OsHR05T02353-R1	Similar to OsJ_18023 Putative uncharacterized protein (Oryza sativa subsp. japonica)	NO DOMAIN
OsHR05T02486-R1	Similar to OsJ_18083 Putative uncharacterized protein (Oryza sativa subsp. japonica)	Rsd_AlgQ	PF04353.8
OsHR05T03490-R1	Similar to OsJ_18663 Putative uncharacterized protein (Oryza sativa subsp. japonica)	NO DOMAIN
OsHR12T01868-R1	Similar to OsJ_18663 Putative uncharacterized protein (Oryza sativa subsp. japonica)	NO DOMAIN
OsHRUnT03704-R1	Similar to OsJ_19031 Putative uncharacterized protein (Oryza sativa subsp. japonica)	NO DOMAIN
OsHRUnT13524-R1	Similar to OsJ_19125 Putative uncharacterized protein (Oryza sativa subsp. japonica)	Ribosomal_L44	PF00935.14
OsHRUnT03336-R1	Similar to OsJ_19183 Putative uncharacterized protein (Oryza sativa subsp. japonica)	NO DOMAIN
OsHR05T04905-R1	Similar to OsJ_19675 Putative uncharacterized protein (Oryza sativa subsp. japonica)	NO DOMAIN
OsHR10T00595-R1	Similar to OsJ_20031 Putative uncharacterized protein (Oryza sativa subsp. japonica)	NO DOMAIN
OsHRUnT04092-R1	Similar to OsJ_20165 Putative uncharacterized protein (Oryza sativa subsp. japonica)	ATP-synt_E	PF05680.7
OsHRUnT12008-R1	Similar to OsJ_20386 Putative uncharacterized protein (Oryza sativa subsp. japonica)	NO DOMAIN
OsHR06T00791-R1	Similar to OsJ_20468 Putative uncharacterized protein (Oryza sativa subsp. japonica)	NO DOMAIN
OsHR06T00811-R1	Similar to OsJ_20494 Putative uncharacterized protein (Oryza sativa subsp. japonica)	Msg2_C	PF12373.3
OsHR03T03140-R1	Similar to OsJ_20538 Transcription elongation factor SPT5 (Oryza sativa subsp. japonica)	NO DOMAIN
OsHR11T02640-R1	Similar to OsJ_21097 Putative uncharacterized protein (Oryza sativa subsp. japonica)	GRP	PF07172.6
OsHR06T02459-R1	Similar to OsJ_21284 Putative uncharacterized protein (Oryza sativa subsp. japonica)	NO DOMAIN
OsHR06T02700-R1	Similar to OsJ_21328 Putative uncharacterized protein (Oryza sativa subsp. japonica)	zf-HC5HC2H_2	PF13832.1
OsHRUnT13879-R1	Similar to OsJ_21496 Putative uncharacterized protein (Oryza sativa subsp. japonica)	Toxin_4	PF00706.12
OsHR06T03508-R1	Similar to OsJ_21605 Putative uncharacterized protein (Oryza sativa subsp. japonica)	NO DOMAIN
OsHR06T03895-R1	Similar to OsJ_21773 Putative uncharacterized protein (Oryza sativa subsp. japonica)	NO DOMAIN
OsHR09T01717-R1	Similar to OsJ_22574 Putative uncharacterized protein (Oryza sativa subsp. japonica)	NO DOMAIN
OsHR01T05641-R1	Similar to OsJ_22879 Putative uncharacterized protein (Oryza sativa subsp. japonica)	NO DOMAIN
OsHR07T00426-R1	Similar to OsJ_23050 Putative uncharacterized protein (Oryza sativa subsp. japonica)	MgtE_N	PF03448.12
OsHR03T05992-R1	Similar to OsJ_23246 Putative uncharacterized protein (Oryza sativa subsp. japonica)	NO DOMAIN
OsHR04T03864-R1	Similar to OsJ_23274 Putative uncharacterized protein (Oryza sativa subsp. japonica)	NO DOMAIN
OsHR07T01300-R1	Similar to OsJ_23568 Putative uncharacterized protein (Oryza sativa subsp. japonica)	NO DOMAIN
OsHR05T00866-R1	Similar to OsJ_23582 Putative uncharacterized protein (Oryza sativa subsp. japonica)	NO DOMAIN
OsHRUnT22355-R1	Similar to OsJ_23582 Putative uncharacterized protein (Oryza sativa subsp. japonica)	NO DOMAIN
OsHRUnT08112-R1	Similar to OsJ_23771 Putative uncharacterized protein (Oryza sativa subsp. japonica)	NO DOMAIN
OsHR03T05200-R1	Similar to OsJ_23773 Putative uncharacterized protein (Oryza sativa subsp. japonica)	NO DOMAIN
OsHR07T01948-R1	Similar to OsJ_23825 Putative uncharacterized protein (Oryza sativa subsp. japonica)	NO DOMAIN
OsHRUnT21275-R1	Similar to OsJ_23911 Putative uncharacterized protein (Oryza sativa subsp. japonica)	NO DOMAIN
OsHR03T06620-R1	Similar to OsJ_23917 Putative uncharacterized protein (Oryza sativa subsp. japonica)	NO DOMAIN
OsHR07T02458-R1	Similar to OsJ_23977 Putative uncharacterized protein (Oryza sativa subsp. japonica)	DUF4572	PF15139.1
OsHRUnT21116-R1	Similar to OsJ_23977 Putative uncharacterized protein (Oryza sativa subsp. japonica)	NO DOMAIN
OsHR06T02997-R1	Similar to OsJ_24084 Putative uncharacterized protein (Oryza sativa subsp. japonica)	NO DOMAIN
OsHRUnT03680-R1	Similar to OsJ_24412 Putative uncharacterized protein (Oryza sativa subsp. japonica)	Nop14	PF04147.7
OsHR07T03475-R1	Similar to OsJ_24452 Putative uncharacterized protein (Oryza sativa subsp. japonica)	NO DOMAIN
OsHR07T03694-R1	Similar to OsJ_24658 Putative uncharacterized protein (Oryza sativa subsp. japonica)	NO DOMAIN
OsHRUnT09121-R1	Similar to OsJ_24658 Putative uncharacterized protein (Oryza sativa subsp. japonica)	NO DOMAIN
OsHR07T03812-R1	Similar to OsJ_24724 Putative uncharacterized protein (Oryza sativa subsp. japonica)	NO DOMAIN
OsHR07T04360-R1	Similar to OsJ_25110 Putative uncharacterized protein (Oryza sativa subsp. japonica)	NO DOMAIN
OsHRUnT05545-R1	Similar to OsJ_25124 Putative uncharacterized protein (Oryza sativa subsp. japonica)	NO DOMAIN
OsHR07T04466-R1	Similar to OsJ_25181 Putative uncharacterized protein (Oryza sativa subsp. japonica)	NO DOMAIN
OsHR01T03889-R1	Similar to OsJ_25653 Importin subunit alpha (Oryza sativa subsp. japonica)	HpaP	PF09483.5
OsHR01T05678-R1	Similar to OsJ_25788 Putative uncharacterized protein (Oryza sativa subsp. japonica)	NO DOMAIN
OsHRUnT15586-R1	Similar to OsJ_26031 Putative uncharacterized protein (Oryza sativa subsp. japonica)	NO DOMAIN
OsHR06T03657-R1	Similar to OsJ_26174 Putative uncharacterized protein (Oryza sativa subsp. japonica)	NO DOMAIN
OsHR08T00644-R1	Similar to OsJ_26256 Putative uncharacterized protein (Oryza sativa subsp. japonica)	NO DOMAIN
OsHR09T00136-R1	Similar to OsJ_26469 Putative uncharacterized protein (Oryza sativa subsp. japonica)	NO DOMAIN
OsHR02T00578-R1	Similar to OsJ_26655 Putative uncharacterized protein (Oryza sativa subsp. japonica)	NO DOMAIN
OsHRUnT08149-R1	Similar to OsJ_26763 Putative uncharacterized protein (Oryza sativa subsp. japonica)	Sigma70_ner	PF04546.8
OsHR12T00952-R1	Similar to OsJ_26824 Putative uncharacterized protein (Oryza sativa subsp. japonica)	NO DOMAIN
OsHR08T02148-R1	Similar to OsJ_26914 Putative uncharacterized protein (Oryza sativa subsp. japonica)	NO DOMAIN
OsHR08T02221-R1	Similar to OsJ_26945 Putative uncharacterized protein (Oryza sativa subsp. japonica)	Kelch_6	PF13964.1
OsHR08T02470-R1	Similar to OsJ_27043 Putative uncharacterized protein (Oryza sativa subsp. japonica)	NO DOMAIN
OsHR08T02745-R1	Similar to OsJ_27185 Putative uncharacterized protein (Oryza sativa subsp. japonica)	NO DOMAIN
OsHR04T03123-R1	Similar to OsJ_27450 Putative uncharacterized protein (Oryza sativa subsp. japonica)	NO DOMAIN
OsHR08T03961-R1	Similar to OsJ_27983 Putative uncharacterized protein (Oryza sativa subsp. japonica)	MIP-T3	PF10243.4
OsHR02T06438-R1	Similar to OsJ_28174 Putative uncharacterized protein (Oryza sativa subsp. japonica)	NO DOMAIN
OsHR09T02212-R1	Similar to OsJ_28366 Putative uncharacterized protein (Oryza sativa subsp. japonica)	NO DOMAIN
OsHRUnT05119-R1	Similar to OsJ_28429 Putative uncharacterized protein (Oryza sativa subsp. japonica)	NO DOMAIN
OsHR10T00456-R1	Similar to OsJ_28468 Putative uncharacterized protein (Oryza sativa subsp. japonica)	NO DOMAIN
OsHR08T03667-R1	Similar to OsJ_28556 Putative uncharacterized protein (Oryza sativa subsp. japonica)	NO DOMAIN
OsHRUnT13377-R1	Similar to OsJ_28650 Putative uncharacterized protein (Oryza sativa subsp. japonica)	NO DOMAIN
OsHR10T00030-R1	Similar to OsJ_28797 Putative uncharacterized protein (Oryza sativa subsp. japonica)	NO DOMAIN
OsHR09T01184-R1	Similar to OsJ_28811 Putative uncharacterized protein (Oryza sativa subsp. japonica)	NO DOMAIN
OsHR09T01378-R1	Similar to OsJ_28884 Putative uncharacterized protein (Oryza sativa subsp. japonica)	Fiji_64_capsid	PF05880.6
OsHRUnT09500-R1	Similar to OsJ_29165 Putative uncharacterized protein (Oryza sativa subsp. japonica)	NO DOMAIN
OsHRUnT03246-R1	Similar to OsJ_29298 Putative uncharacterized protein (Oryza sativa subsp. japonica)	NO DOMAIN
OsHR07T04490-R1	Similar to OsJ_29322 Putative uncharacterized protein (Oryza sativa subsp. japonica)	NO DOMAIN
OsHR09T02205-R1	Similar to OsJ_29418 Putative uncharacterized protein (Oryza sativa subsp. japonica)	NO DOMAIN
OsHR06T04272-R1	Similar to OsJ_29862 Putative uncharacterized protein (Oryza sativa subsp. japonica)	DUF1924	PF09086.6
OsHR11T01921-R1	Similar to OsJ_29878 Putative uncharacterized protein (Oryza sativa subsp. japonica)	NO DOMAIN
OsHR08T04060-R1	Similar to OsJ_29926 Putative uncharacterized protein (Oryza sativa subsp. japonica)	NO DOMAIN
OsHR08T03569-R1	Similar to OsJ_30203 Putative uncharacterized protein (Oryza sativa subsp. japonica)	NO DOMAIN
OsHRUnT17829-R1	Similar to OsJ_30234 Putative uncharacterized protein (Oryza sativa subsp. japonica)	NO DOMAIN
OsHRUnT09851-R1	Similar to OsJ_30543 Putative uncharacterized protein (Oryza sativa subsp. japonica)	NO DOMAIN
OsHR10T00142-R1	Similar to OsJ_30550 Putative uncharacterized protein (Oryza sativa subsp. japonica)	Trypan_PARP	PF05887.6
OsHR10T00334-R1	Similar to OsJ_30691 Putative uncharacterized protein (Oryza sativa subsp. japonica)	NO DOMAIN
OsHR10T00339-R1	Similar to OsJ_30696 Putative uncharacterized protein (Oryza sativa subsp. japonica)	Ogr_Delta	PF04606.7
OsHR01T05454-R1	Similar to OsJ_30926 Putative uncharacterized protein (Oryza sativa subsp. japonica)	NO DOMAIN
OsHRUnT08025-R1	Similar to OsJ_31214 Putative uncharacterized protein (Oryza sativa subsp. japonica)	Pap_E4	PF02711.9
OsHRUnT06484-R1	Similar to OsJ_31284 Putative uncharacterized protein (Oryza sativa subsp. japonica)	NO DOMAIN
OsHRUnT20555-R1	Similar to OsJ_31286 Putative uncharacterized protein (Oryza sativa subsp. japonica)	NO DOMAIN
OsHR10T01735-R1	Similar to OsJ_31409 Putative uncharacterized protein (Oryza sativa subsp. japonica)	NO DOMAIN
OsHR01T08220-R1	Similar to OsJ_31517 Putative uncharacterized protein (Oryza sativa subsp. japonica)	NO DOMAIN
OsHRUnT08815-R1	Similar to OsJ_31558 Putative uncharacterized protein (Oryza sativa subsp. japonica)	NO DOMAIN
OsHR03T03585-R1	Similar to OsJ_31584 Putative uncharacterized protein (Oryza sativa subsp. japonica)	GSK-3_bind	PF05350.7
OsHRUnT00784-R1	Similar to OsJ_31857 Putative uncharacterized protein (Oryza sativa subsp. japonica)	NO DOMAIN
OsHRUnT21909-R1	Similar to OsJ_31936 Putative uncharacterized protein (Oryza sativa subsp. japonica)	NO DOMAIN
OsHR01T04360-R1	Similar to OsJ_32906 Calcium-transporting ATPase (Oryza sativa subsp. japonica)	T2SI	PF02501.12
OsHR11T00560-R1	Similar to OsJ_33037 Putative uncharacterized protein (Oryza sativa subsp. japonica)	Sporozoite_P67	PF05642.6
OsHRUnT16302-R1	Similar to OsJ_33868 Putative uncharacterized protein (Oryza sativa subsp. japonica)	NO DOMAIN
OsHR11T02710-R1	Similar to OsJ_34094 Putative uncharacterized protein (Oryza sativa subsp. japonica)	NO DOMAIN
OsHR11T03072-R1	Similar to OsJ_34353 Putative uncharacterized protein (Oryza sativa subsp. japonica)	NO DOMAIN
OsHR10T03058-R1	Similar to OsJ_34525 Putative uncharacterized protein (Oryza sativa subsp. japonica)	NO DOMAIN
OsHR11T03346-R1	Similar to OsJ_34529 Putative uncharacterized protein (Oryza sativa subsp. japonica)	NO DOMAIN
OsHRUnT15538-R1	Similar to OsJ_34584 Putative uncharacterized protein (Oryza sativa subsp. japonica)	NO DOMAIN
OsHR11T01813-R1	Similar to OsJ_34660 Putative uncharacterized protein (Oryza sativa subsp. japonica)	NO DOMAIN
OsHR02T02800-R1	Similar to OsJ_34679 Putative uncharacterized protein (Oryza sativa subsp. japonica)	NO DOMAIN
OsHR05T04864-R1	Similar to OsJ_34733 Putative uncharacterized protein (Oryza sativa subsp. japonica)	NO DOMAIN
OsHR11T03556-R1	Similar to OsJ_34768 Putative uncharacterized protein (Oryza sativa subsp. japonica)	NO DOMAIN
OsHR12T00182-R1	Similar to OsJ_35050 Putative uncharacterized protein (Oryza sativa subsp. japonica)	Pex14_N	PF04695.8
OsHR07T02874-R1	Similar to OsJ_35090 Putative uncharacterized protein (Oryza sativa subsp. japonica)	NO DOMAIN
OsHRUnT03269-R1	Similar to OsJ_35090 Putative uncharacterized protein (Oryza sativa subsp. japonica)	NO DOMAIN
OsHR12T02137-R1	Similar to OsJ_35249 Putative uncharacterized protein (Oryza sativa subsp. japonica)	NO DOMAIN
OsHR12T00206-R1	Similar to OsJ_35358 Putative uncharacterized protein (Oryza sativa subsp. japonica)	NO DOMAIN
OsHR07T00743-R1	Similar to OsJ_35367 Putative uncharacterized protein (Oryza sativa subsp. japonica)	DUF3446	PF11928.3
OsHR12T01153-R1	Similar to OsJ_35738 Putative uncharacterized protein (Oryza sativa subsp. japonica)	NO DOMAIN
OsHRUnT16760-R1	Similar to OsJ_35761 Putative uncharacterized protein (Oryza sativa subsp. japonica)	NO DOMAIN
OsHR02T06407-R1	Similar to OsJ_35973 Putative uncharacterized protein (Oryza sativa subsp. japonica)	NO DOMAIN
OsHR12T01833-R1	Similar to OsJ_35977 Putative uncharacterized protein (Oryza sativa subsp. japonica)	NO DOMAIN
OsHR12T02105-R1	Similar to OsJ_36121 Putative uncharacterized protein (Oryza sativa subsp. japonica)	NO DOMAIN
OsHR11T02141-R1	Similar to OsJ_36317 Putative uncharacterized protein (Oryza sativa subsp. japonica)	NO DOMAIN
OsHR08T02587-R1	Similar to OsJ_36514 Putative uncharacterized protein (Oryza sativa subsp. japonica)	NO DOMAIN
OsHR01T07868-R1	Similar to OsJ_36655 Putative uncharacterized protein (Oryza sativa subsp. japonica)	TT_ORF2	PF02957.10
OsHR09T03427-R1	Similar to OsJ_36721 Putative uncharacterized protein (Oryza sativa subsp. japonica)	NO DOMAIN
OsHRUnT10455-R1	Similar to OSJNAa0019N10.11 Putative uncharacterized protein OSJNAa0019N10.11 (Oryza sativa subsp. japonica)	Dmrt1	PF12374.3
OsHR12T02359-R1	Similar to OSJNAa0053D03.17 Putative uncharacterized protein OSJNAa0053D03.17 (Oryza sativa subsp. japonica)	NO DOMAIN
OsHR07T02136-R1	Similar to OSJNAb0072F04.19 Putative retrotransposable elements TNP2 (Oryza sativa subsp. japonica)	DUF3274	PF11678.3
OsHR04T02656-R1	Similar to OSJNAb0078C13.18 Putative retroelement (Oryza sativa subsp. japonica)	NO DOMAIN
OsHR04T03810-R1	Similar to OSJNAb0078C13.18 Putative retroelement (Oryza sativa subsp. japonica)	NO DOMAIN
OsHR07T03493-R1	Similar to OSJNBa0001B11.25 Putative uncharacterized protein OSJNBa0001B11.25 (Oryza sativa subsp. japonica)	NO DOMAIN
OsHR01T02238-R1	Similar to OSJNBa0002E10.39 Putative uncharacterized protein OSJNBa0002E10.39 (Oryza sativa subsp. japonica)	NO DOMAIN
OsHR06T04067-R1	Similar to OSJNBa0002E10.39 Putative uncharacterized protein OSJNBa0002E10.39 (Oryza sativa subsp. japonica)	NO DOMAIN
OsHR04T02394-R1	Similar to OSJNBa0002L02.10 Uncharacterized protein (Oryza sativa subsp. japonica)	NO DOMAIN
OsHR07T01604-R1	Similar to OSJNBa0003K21.41 Putative uncharacterized protein OSJNBa0003K21.41 (Oryza sativa subsp. japonica)	DUF834	PF05754.9
OsHR09T02469-R1	Similar to OSJNBa0003M24.10 Putative uncharacterized protein (Oryza sativa subsp. japonica)	NO DOMAIN
OsHR04T00020-R1	Similar to OSJNBa0004B13.16 OSJNBa0004B13.16 protein (Oryza sativa subsp. japonica)	NO DOMAIN
OsHR01T02324-R1	Similar to OSJNBa0004B23.7 Uncharacterized protein (Oryza sativa subsp. japonica)	NO DOMAIN
OsHR03T05213-R1	Similar to OSJNBa0004L11.9 Putative uncharacterized protein OSJNBa0004L11.9 (Oryza sativa subsp. japonica)	MCR_alpha	PF02249.12
OsHR02T03755-R1	Similar to OSJNBa0004O05.20 Os02g0517432 protein (Oryza sativa subsp. japonica)	NO DOMAIN
OsHRUnT02618-R1	Similar to OSJNBa0004O05.20 Os02g0517432 protein (Oryza sativa subsp. japonica)	NO DOMAIN
OsHR05T03484-R1	Similar to OSJNBa0004P12.4 Putative uncharacterized protein OSJNBa0004P12.4 (Oryza sativa subsp. japonica)	NO DOMAIN
OsHR04T01333-R1	Similar to OSJNBa0005C24.22 Putative uncharacterized protein OSJNBa0005C24.22 (Oryza sativa subsp. japonica)	NO DOMAIN
OsHRUnT07073-R1	Similar to OSJNBa0005C24.22 Putative uncharacterized protein OSJNBa0005C24.22 (Oryza sativa subsp. japonica)	NO DOMAIN
OsHRUnT08053-R1	Similar to OSJNBa0005L24.12 Putative uncharacterized protein OSJNBa0005L24.12 (Oryza sativa subsp. japonica)	NO DOMAIN
OsHRUnT09523-R1	Similar to OSJNBa0005N02.8 OSJNBa0005N02.8 protein (Oryza sativa subsp. japonica)	NO DOMAIN
OsHR02T04548-R1	Similar to OSJNBa0006O15.40 Putative uncharacterized protein OSJNBa0006O15.40 (Oryza sativa subsp. japonica)	NO DOMAIN
OsHRUnT11184-R1	Similar to OSJNBa0007M04.27 Putative uncharacterized protein OSJNBa0007M04.27 (Oryza sativa subsp. japonica)	NO DOMAIN
OsHRUnT11185-R1	Similar to OSJNBa0007M04.27 Putative uncharacterized protein OSJNBa0007M04.27 (Oryza sativa subsp. japonica)	NO DOMAIN
OsHR02T02994-R1	Similar to OSJNBa0008C07.23 Putative uncharacterized protein OSJNBa0008C07.23 (Oryza sativa subsp. japonica)	NO DOMAIN
OsHR07T01176-R1	Similar to OSJNBa0008C11.39 Putative uncharacterized protein OSJNBa0008C11.39 (Oryza sativa subsp. japonica)	NO DOMAIN
OsHR01T02127-R1	Similar to OSJNBa0008D05.7 Putative uncharacterized protein OSJNBa0008D05.7 (Oryza sativa subsp. japonica)	NO DOMAIN
OsHRUnT12550-R1	Similar to OSJNBa0008E01.30 Putative uncharacterized protein OSJNBa0008E01.30 (Oryza sativa subsp. japonica)	NO DOMAIN
OsHR05T05024-R1	Similar to OSJNBa0008J01.13 Putative uncharacterized protein OJ1205_F02.26 (Oryza sativa subsp. japonica)	NO DOMAIN
OsHR10T00856-R1	Similar to OSJNBa0010C11.17 Putative polyprotein (Oryza sativa subsp. japonica)	NO DOMAIN
OsHR08T03309-R1	Similar to OSJNBa0010C11.20 Putative uncharacterized protein OSJNBa0010C11.20 (Oryza sativa subsp. japonica)	NO DOMAIN
OsHR02T02231-R1	Similar to OSJNBa0010K08.15 Putative uncharacterized protein OSJNBa0010K08.15 (Oryza sativa subsp. japonica)	DUF3628	PF12300.3
OsHR02T02248-R1	Similar to OSJNBa0010K08.35 Putative uncharacterized protein OSJNBa0010K08.35 (Oryza sativa subsp. japonica)	NO DOMAIN
OsHR02T02249-R1	Similar to OSJNBa0010K08.36 Putative uncharacterized protein OSJNBa0010K08.36 (Oryza sativa subsp. japonica)	NO DOMAIN
OsHRUnT04307-R1	Similar to OSJNBa0010K08.36 Putative uncharacterized protein OSJNBa0010K08.36 (Oryza sativa subsp. japonica)	NO DOMAIN
OsHR05T02559-R1	Similar to OSJNBa0010N03.3 Putative uncharacterized protein OSJNBa0010N03.3 (Oryza sativa subsp. japonica)	TP2	PF01254.13
OsHR03T04945-R1	Similar to OSJNBa0011A24.18 Putative uncharacterized protein OSJNBa0011A24.18 (Oryza sativa subsp. japonica)	NO DOMAIN
OsHR05T00042-R1	Similar to OSJNBa0011B06.2 Putative uncharacterized protein OSJNBa0011B06.2 (Oryza sativa subsp. japonica)	NO DOMAIN
OsHR07T02402-R1	Similar to OSJNBa0011H24.2 Putative uncharacterized protein OSJNBa0011H24.2 (Oryza sativa subsp. japonica)	Herpes_US9	PF06072.6
OsHR05T02570-R1	Similar to OSJNBa0011J03.28 Putative uncharacterized protein OSJNBa0011J03.28 (Oryza sativa subsp. japonica)	NO DOMAIN
OsHR09T01486-R1	Similar to OSJNBa0011J03.28 Putative uncharacterized protein OSJNBa0011J03.28 (Oryza sativa subsp. japonica)	NO DOMAIN
OsHRUnT17011-R1	Similar to OSJNBa0011J03.32 Pr1-like protein (Oryza sativa subsp. japonica)	NO DOMAIN
OsHR04T00775-R1	Similar to OSJNBa0011J03.35 Pr1-like protein (Oryza sativa subsp. japonica)	NO DOMAIN
OsHR07T00788-R1	Similar to OSJNBa0012F14.18 Putative uncharacterized protein OSJNBa0012F14.18 (Oryza sativa subsp. japonica)	NO DOMAIN
OsHR06T02202-R1	Similar to OSJNBa0012F14.26 Putative uncharacterized protein OSJNBa0012F14.26 (Oryza sativa subsp. japonica)	Adeno_PX	PF05829.7
OsHR06T02203-R1	Similar to OSJNBa0012F14.26 Putative uncharacterized protein OSJNBa0012F14.26 (Oryza sativa subsp. japonica)	Adeno_PX	PF05829.7
OsHRUnT19199-R1	Similar to OSJNBa0012O03.25 BKRF1 encodes EBNA-1 protein, latent cycle gene-like (Oryza sativa subsp. japonica)	NO DOMAIN
OsHR03T02230-R1	Similar to OSJNBa0012O03.40 Putative uncharacterized protein OSJNBa0012O03.40 (Oryza sativa subsp. japonica)	DUF1573	PF07610.6
OsHR07T02765-R1	Similar to OSJNBa0012O03.47 Putative uncharacterized protein OSJNBa0012O03.47 (Oryza sativa subsp. japonica)	NO DOMAIN
OsHR08T01459-R1	Similar to OSJNBa0013H03.15 Putative uncharacterized protein OSJNBa0013H03.15 (Oryza sativa subsp. japonica)	Collagen	PF01391.13
OsHR05T02839-R1	Similar to OSJNBa0013H03.15 Putative uncharacterized protein OSJNBa0013H03.15 (Oryza sativa subsp. japonica)	NO DOMAIN
OsHR03T02510-R1	Similar to OSJNBa0013M12.20 Putative uncharacterized protein OSJNBa0013M12.20 (Oryza sativa subsp. japonica)	NO DOMAIN
OsHR02T04964-R1	Similar to OSJNBa0014E22.15 Putative uncharacterized protein OJ1581_H09.21 (Oryza sativa subsp. japonica)	Drf_FH1	PF06346.7
OsHR04T05008-R1	Similar to OSJNBa0014E22.15 Putative uncharacterized protein OJ1581_H09.21 (Oryza sativa subsp. japonica)	NO DOMAIN
OsHR11T03324-R1	Similar to OSJNBa0014J14.16 Putative uncharacterized protein OSJNBa0014J14.16 (Oryza sativa subsp. japonica)	NO DOMAIN
OsHRUnT23282-R1	Similar to OSJNBa0014K14.19 OSJNBa0014K14.19 protein (Oryza sativa subsp. japonica)	NO DOMAIN
OsHR02T04009-R1	Similar to OSJNBa0014M17.20 Putative uncharacterized protein OSJNBa0014M17.20 (Oryza sativa subsp. japonica)	NO DOMAIN
OsHR02T04018-R1	Similar to OSJNBa0014M17.26 Putative uncharacterized protein OSJNBa0014M17.26 (Oryza sativa subsp. japonica)	DUF1180	PF06679.7
OsHR06T02640-R1	Similar to OSJNBa0015G09.15 Putative uncharacterized protein OSJNBa0015G09.15 (Oryza sativa subsp. japonica)	SWI-SNF_Ssr4	PF08549.5
OsHR06T02643-R1	Similar to OSJNBa0015G09.20 Putative uncharacterized protein OSJNBa0015G09.20 (Oryza sativa subsp. japonica)	NO DOMAIN
OsHR04T04223-R1	Similar to OSJNBa0015G13.11 Putative uncharacterized protein OSJNBa0015G13.11 (Oryza sativa subsp. japonica)	NO DOMAIN
OsHRUnT09688-R1	Similar to OSJNBa0015I18.18 Putative uncharacterized protein OSJNBa0015I18.18 (Oryza sativa subsp. japonica)	NO DOMAIN
OsHR03T04617-R1	Similar to OSJNBa0015I18.9 Putative uncharacterized protein OSJNBa0015I18.9 (Oryza sativa subsp. japonica)	NO DOMAIN
OsHRUnT07898-R1	Similar to OSJNBa0015J15.19 Putative Scl1 protein (Oryza sativa subsp. japonica)	NO DOMAIN
OsHR02T04353-R1	Similar to OSJNBa0015J15.9 Putative uncharacterized protein OSJNBa0015J15.9 (Oryza sativa subsp. japonica)	NO DOMAIN
OsHR10T02613-R1	Similar to OSJNBa0015O22.13 Putative uncharacterized protein OSJNBa0015O22.13 (Oryza sativa subsp. japonica)	NO DOMAIN
OsHRUnT09089-R1	Similar to OSJNBa0015O22.25 Putative retroelement (Oryza sativa subsp. japonica)	NO DOMAIN
OsHR12T03071-R1	Similar to OSJNBa0016C11.14 Putative uncharacterized protein OSJNBa0016C11.14 (Oryza sativa subsp. japonica)	DUF4190	PF13828.1
OsHR08T03149-R1	Similar to OSJNBa0016C11.27 Putative uncharacterized protein OSJNBa0016C11.27 (Oryza sativa subsp. japonica)	NO DOMAIN
OsHR06T03613-R1	Similar to OSJNBa0016D02.26 Putative uncharacterized protein OSJNBa0016D02.26 (Oryza sativa subsp. japonica)	NO DOMAIN
OsHR06T03626-R1	Similar to OSJNBa0016D02.40 Putative uncharacterized protein OSJNBa0016D02.40 (Oryza sativa subsp. japonica)	DUF3678	PF12435.3
OsHR06T03628-R1	Similar to OSJNBa0016D02.42 Putative uncharacterized protein OSJNBa0016D02.42 (Oryza sativa subsp. japonica)	NO DOMAIN
OsHR09T02496-R1	Similar to OSJNBa0016E03.7 Putative uncharacterized protein OSJNBa0016E03.7 (Oryza sativa subsp. japonica)	NO DOMAIN
OsHR03T03296-R1	Similar to OSJNBa0016I05.23 Putative uncharacterized protein OSJNBa0016I05.23 (Oryza sativa subsp. japonica)	NO DOMAIN
OsHR10T01827-R1	Similar to OSJNBa0016I09.19 Os01g0208400 protein (Oryza sativa subsp. japonica)	NO DOMAIN
OsHR08T03889-R1	Similar to OSJNBa0016N23.102 Putative uncharacterized protein B1168A08.27 (Oryza sativa subsp. japonica)	NO DOMAIN
OsHR09T02187-R1	Similar to OSJNBa0016N23.138 Putative uncharacterized protein OSJNBa0016N23.138 (Oryza sativa subsp. japonica)	NO DOMAIN
OsHR12T01769-R1	Similar to OSJNBa0016O19.11 Putative uncharacterized protein OJ1147_D11.40 (Oryza sativa subsp. japonica)	NO DOMAIN
OsHR02T03414-R1	Similar to OSJNBa0017M13.9 Putative uncharacterized protein (Oryza sativa subsp. japonica)	NO DOMAIN
OsHR05T02280-R1	Similar to OSJNBa0017M13.9 Putative uncharacterized protein (Oryza sativa subsp. japonica)	NO DOMAIN
OsHR01T02543-R1	Similar to OSJNBa0017N10.20 Pr1-like protein (Oryza sativa subsp. japonica)	NO DOMAIN
OsHR03T02687-R1	Similar to OSJNBa0017N12.26 Putative uncharacterized protein OSJNBa0017N12.26 (Oryza sativa subsp. japonica)	NO DOMAIN
OsHR01T02154-R1	Similar to OSJNBa0017N18.23 Os05g0581600 protein (Oryza sativa subsp. japonica)	NO DOMAIN
OsHR04T02197-R1	Similar to OSJNBa0018I03.9 Putative uncharacterized protein OJ1512_E04.36 (Oryza sativa subsp. japonica)	NO DOMAIN
OsHR09T00184-R1	Similar to OSJNBa0018I03.9 Putative uncharacterized protein OJ1512_E04.36 (Oryza sativa subsp. japonica)	NO DOMAIN
OsHR02T05711-R1	Similar to OSJNBa0018M05.12 OSJNBa0018M05.12 protein (Oryza sativa subsp. japonica)	NO DOMAIN
OsHR02T00112-R1	Similar to OSJNBa0019J05.12 OSJNBa0019J05.12 protein (Oryza sativa subsp. japonica)	NO DOMAIN
OsHR03T03709-R1	Similar to OSJNBa0020E23.12 Putative uncharacterized protein OSJNBa0020E23.12 (Oryza sativa subsp. japonica)	NO DOMAIN
OsHR03T03173-R1	Similar to OSJNBa0020H02.9 Putative uncharacterized protein OSJNBa0020H02.9 (Oryza sativa subsp. japonica)	DUF3275	PF11679.3
OsHRUnT11889-R1	Similar to OSJNBa0020H02.9 Putative uncharacterized protein OSJNBa0020H02.9 (Oryza sativa subsp. japonica)	NO DOMAIN
OsHR02T01893-R1	Similar to OSJNBa0020P04.22 Putative uncharacterized protein OSJNBa0020P04.22 (Oryza sativa subsp. japonica)	NO DOMAIN
OsHR06T03207-R1	Similar to OSJNBa0021H05.38 Putative uncharacterized protein OSJNBa0021H05.38 (Oryza sativa subsp. japonica)	P19Arf_N	PF07392.7
OsHRUnT10529-R1	Similar to OSJNBa0021M10.14 Putative uncharacterized protein OSJNBa0021M10.14 (Oryza sativa subsp. japonica)	LcrG	PF07216.7
OsHRUnT11045-R1	Similar to OSJNBa0021M10.29 Putative uncharacterized protein OSJNBa0021M10.29 (Oryza sativa subsp. japonica)	NO DOMAIN
OsHR06T02314-R1	Similar to OSJNBa0021N09.27 Putative uncharacterized protein OSJNBa0021N09.27 (Oryza sativa subsp. japonica)	NO DOMAIN
OsHR08T02904-R1	Similar to OSJNBa0022A24.62 Photosystem II D2 protein (Oryza sativa subsp. japonica)	DUF3311	PF11755.3
OsHR02T03371-R1	Similar to OSJNBa0022O06.20 Splicing coactivator subunit-like (Oryza sativa subsp. japonica)	NO DOMAIN
OsHR03T03358-R1	Similar to OSJNBa0023H09.15 Putative uncharacterized protein (Oryza sativa subsp. japonica)	NO DOMAIN
OsHR04T01077-R1	Similar to OSJNBa0023H09.15 Putative uncharacterized protein (Oryza sativa subsp. japonica)	NO DOMAIN
OsHR02T00702-R1	Similar to OSJNBa0023I17.11 Putative uncharacterized protein OJ1661_C12.28 (Oryza sativa subsp. japonica)	NO DOMAIN
OsHR09T01359-R1	Similar to OSJNBa0023I22.24 Putative uncharacterized protein OSJNBa0023I22.24 (Oryza sativa subsp. japonica)	NO DOMAIN
OsHR06T04309-R1	Similar to OSJNBa0023I22.26 Putative uncharacterized protein OSJNBa0023I22.26 (Oryza sativa subsp. japonica)	NO DOMAIN
OsHR03T01953-R1	Similar to OSJNBa0024F24.15 Putative uncharacterized protein B1156H12.30 (Oryza sativa subsp. japonica)	NO DOMAIN
OsHR04T04044-R1	Similar to OSJNBa0024F24.16 Putative uncharacterized protein B1156H12.31 (Oryza sativa subsp. japonica)	NO DOMAIN
OsHRUnT09871-R1	Similar to OSJNBa0024F24.24 Putative uncharacterized protein B1156H12.39 (Oryza sativa subsp. japonica)	NO DOMAIN
OsHR03T06061-R1	Similar to OSJNBa0024J22.11 OSJNBa0024J22.11 protein (Oryza sativa subsp. japonica)	NO DOMAIN
OsHRUnT18287-R1	Similar to OSJNBa0025E03.7 Putative uncharacterized protein OSJNBa0025E03.7 (Oryza sativa subsp. japonica)	NO DOMAIN
OsHR09T00259-R1	Similar to OSJNBa0025H18.3 Putative uncharacterized protein OJ1227_D07.24 (Oryza sativa subsp. japonica)	DUF2984	PF11203.3
OsHR11T02536-R1	Similar to OSJNBa0025H18.3 Putative uncharacterized protein OJ1227_D07.24 (Oryza sativa subsp. japonica)	IN_DBD_C	PF00552.16
OsHR10T00864-R1	Similar to OSJNBa0025H18.40 Putative uncharacterized protein OJ1352_A10.10 (Oryza sativa subsp. japonica)	NO DOMAIN
OsHRUnT07246-R1	Similar to OSJNBa0025J22.27 Epstein-Barr virus EBNA-1-like protein (Oryza sativa subsp. japonica)	NO DOMAIN
OsHR01T01097-R1	Similar to OSJNBa0025J22.42 Putative uncharacterized protein OSJNBa0025J22.42 (Oryza sativa subsp. japonica)	NO DOMAIN
OsHR02T02134-R1	Similar to OSJNBa0025P13.25 Putative uncharacterized protein OSJNBa0025P13.25 (Oryza sativa subsp. japonica)	NO DOMAIN
OsHR03T03675-R1	Similar to OSJNBa0026A15.28 Putative uncharacterized protein OSJNBa0026A15.28 (Oryza sativa subsp. japonica)	NO DOMAIN
OsHR03T03689-R1	Similar to OSJNBa0026A15.31 Putative uncharacterized protein OSJNBa0026A15.31 (Oryza sativa subsp. japonica)	NO DOMAIN
OsHR03T03676-R1	Similar to OSJNBa0026A15.33 Putative uncharacterized protein OSJNBa0026A15.33 (Oryza sativa subsp. japonica)	NO DOMAIN
OsHR10T02682-R1	Similar to OSJNBa0026L12.3 Putative uncharacterized protein OSJNBa0026L12.3 (Oryza sativa subsp. japonica)	SP2	PF03014.9
OsHR03T01398-R1	Similar to OSJNBa0026L12.30 Putative uncharacterized protein OSJNBa0026L12.30 (Oryza sativa subsp. japonica)	NO DOMAIN
OsHR05T01535-R1	Similar to OSJNBa0026P23.18 Putative uncharacterized protein OSJNBa0026P23.18 (Oryza sativa subsp. japonica)	NO DOMAIN
OsHRUnT19312-R1	Similar to OSJNBa0026P23.18 Putative uncharacterized protein OSJNBa0026P23.18 (Oryza sativa subsp. japonica)	NO DOMAIN
OsHRUnT20969-R1	Similar to OSJNBa0027H06.15 OSJNBa0027H06.15 protein (Oryza sativa subsp. japonica)	NO DOMAIN
OsHRUnT06861-R1	Similar to OSJNBa0027H16.12 Putative uncharacterized protein OSJNBa0027H16.12 (Oryza sativa subsp. japonica)	HAMP	PF00672.20
OsHR05T01755-R1	Similar to OSJNBa0027H16.12 Putative uncharacterized protein OSJNBa0027H16.12 (Oryza sativa subsp. japonica)	NO DOMAIN
OsHRUnT13080-R1	Similar to OSJNBa0027N13.136 Putative uncharacterized protein OSJNBa0027N13.136 (Oryza sativa subsp. japonica)	Orbi_VP6	PF01516.11
OsHRUnT23822-R1	Similar to OSJNBa0028C16.12 Putative uncharacterized protein OSJNAa0028C16.2 (Oryza sativa subsp. japonica)	NO DOMAIN
OsHR04T02189-R1	Similar to OSJNBa0028M15.22 OSJNBa0028M15.22 protein (Oryza sativa subsp. japonica)	NO DOMAIN
OsHR11T03649-R1	Similar to OSJNBa0028O21.12 Putative uncharacterized protein OSJNBa0018O23.24 (Oryza sativa subsp. japonica)	NO DOMAIN
OsHRUnT13682-R1	Similar to OSJNBa0029H02.6 OSJNBa0029H02.6 protein (Oryza sativa subsp. japonica)	NO DOMAIN
OsHR01T06871-R1	Similar to OSJNBa0030C08.13 Circumsporozoite protein-like (Oryza sativa subsp. japonica)	NO DOMAIN
OsHR07T03289-R1	Similar to OSJNBa0030C08.17 Putative uncharacterized protein OSJNBa0030C08.17 (Oryza sativa subsp. japonica)	NO DOMAIN
OsHR09T00837-R1	Similar to OSJNBa0030K05.10 Putative uncharacterized protein OSJNBa0030K05.10 (Oryza sativa subsp. japonica)	NO DOMAIN
OsHR06T02382-R1	Similar to OSJNBa0031J07.25 Putative uncharacterized protein OSJNBa0031J07.25 (Oryza sativa subsp. japonica)	SOG2	PF10428.4
OsHR06T02801-R1	Similar to OSJNBa0031P18.39 Putative uncharacterized protein OSJNBa0031P18.39 (Oryza sativa subsp. japonica)	NO DOMAIN
OsHRUnT11445-R1	Similar to OSJNBa0032E21.06 Putative uncharacterized protein OSJNBa0032E21.06 (Oryza sativa subsp. japonica)	NO DOMAIN
OsHR02T03521-R1	Similar to OSJNBa0032L17.14 Putative uncharacterized protein OSJNBa0032L17.14 (Oryza sativa subsp. japonica)	NO DOMAIN
OsHRUnT15975-R1	Similar to OSJNBa0032L17.5 Putative uncharacterized protein OSJNBa0032L17.5 (Oryza sativa subsp. japonica)	NO DOMAIN
OsHRUnT04487-R1	Similar to OSJNBa0033J14.16 Putative uncharacterized protein OSJNBa0033J14.16 (Oryza sativa subsp. japonica)	NO DOMAIN
OsHR02T04617-R1	Similar to OSJNBa0033J14.20 Putative uncharacterized protein OSJNBa0033J14.20 (Oryza sativa subsp. japonica)	NO DOMAIN
OsHR10T03050-R1	Similar to OSJNBa0033J14.20 Putative uncharacterized protein OSJNBa0033J14.20 (Oryza sativa subsp. japonica)	NO DOMAIN
OsHR02T01842-R1	Similar to OSJNBa0033K18.36 Putative uncharacterized protein OSJNBa0033K18.36 (Oryza sativa subsp. japonica)	NO DOMAIN
OsHRUnT13667-R1	Similar to OSJNBa0034B05.6 Putative gag-pol (Oryza sativa subsp. japonica)	NO DOMAIN
OsHR03T04844-R1	Similar to OSJNBa0034D21.6 Putative uncharacterized protein OSJNBa0034D21.6 (Oryza sativa subsp. japonica)	NO DOMAIN
OsHR01T06772-R1	Similar to OSJNBa0034E23.15 Putative uncharacterized protein OSJNBa0034E23.15 (Oryza sativa subsp. japonica)	NO DOMAIN
OsHRUnT20333-R1	Similar to OSJNBa0034E23.18 Putative retroelement (Oryza sativa subsp. japonica)	NO DOMAIN
OsHR02T06094-R1	Similar to OSJNBa0034L04.19 Putative kinase substrate protein (Oryza sativa subsp. japonica)	Protein kinase
OsHR03T05732-R1	Similar to OSJNBa0034L04.23 Putative circumsporozoite protein (Oryza sativa subsp. japonica)	DUF591	PF04569.9
OsHR02T03112-R1	Similar to OSJNBa0035A24.25 Putative uncharacterized protein OSJNBa0035A24.25 (Oryza sativa subsp. japonica)	NO DOMAIN
OsHR07T02049-R1	Similar to OSJNBa0035I24.5 Putative uncharacterized protein OSJNBa0035I24.5 (Oryza sativa subsp. japonica)	DUF834	PF05754.9
OsHR07T04134-R1	Similar to OSJNBa0035I24.5 Putative uncharacterized protein OSJNBa0035I24.5 (Oryza sativa subsp. japonica)	NO DOMAIN
OsHRUnT19283-R1	Similar to OSJNBa0035I24.5 Putative uncharacterized protein OSJNBa0035I24.5 (Oryza sativa subsp. japonica)	NO DOMAIN
OsHR11T02382-R1	Similar to OSJNBa0035N15.18 Putative uncharacterized protein OSJNBa0035N15.18 (Oryza sativa subsp. japonica)	NO DOMAIN
OsHR01T01808-R1	Similar to OSJNBa0036E02.15 Hypothetical protein (Oryza sativa subsp. japonica)	NO DOMAIN
OsHR12T00571-R1	Similar to OSJNBa0036E02.15 Hypothetical protein (Oryza sativa subsp. japonica)	NO DOMAIN
OsHR08T01261-R1	Similar to OSJNBa0036E18.40 Putative uncharacterized protein OSJNBa0036E18.40 (Oryza sativa subsp. japonica)	NO DOMAIN
OsHR10T00315-R1	Similar to OSJNBa0036M16.123 Putative uncharacterized protein OSJNBa0036M16.123 (Oryza sativa subsp. japonica)	NO DOMAIN
OsHRUnT02177-R1	Similar to OSJNBa0036M16.123 Putative uncharacterized protein OSJNBa0036M16.123 (Oryza sativa subsp. japonica)	NO DOMAIN
OsHRUnT09736-R1	Similar to OSJNBa0037J17.28 Putative polyprotein (Oryza sativa subsp. japonica)	NO DOMAIN
OsHR06T02064-R1	Similar to OSJNBa0038E17.12 Putative uncharacterized protein OSJNBa0038E17.12 (Oryza sativa subsp. japonica)	NO DOMAIN
OsHR03T04574-R1	Similar to OSJNBa0038E17.18 Putative uncharacterized protein OSJNBa0038E17.18 (Oryza sativa subsp. japonica)	NO DOMAIN
OsHR03T04582-R1	Similar to OSJNBa0038E17.26 Putative uncharacterized protein OSJNBa0038E17.26 (Oryza sativa subsp. japonica)	NO DOMAIN
OsHR06T00271-R1	Similar to OSJNBa0038F22.6 Putative uncharacterized protein OSJNBa0038F22.6 (Oryza sativa subsp. japonica)	FliJ	PF02050.11
OsHR01T04828-R1	Similar to OSJNBa0038J12.11 Putative HGWP repeat containing protein (Oryza sativa subsp. japonica)	NO DOMAIN
OsHRUnT15148-R1	Similar to OSJNBa0039A21.13 Uncharacterized protein (Oryza sativa subsp. japonica)	NO DOMAIN
OsHR04T03534-R1	Similar to OSJNBa0039E17.38 Putative uncharacterized protein OJ1081_G10.5 (Oryza sativa subsp. japonica)	NO DOMAIN
OsHR09T02286-R1	Similar to OSJNBa0039E17.40 Putative uncharacterized protein OJ1081_G10.7 (Oryza sativa subsp. japonica)	NO DOMAIN
OsHR02T06568-R1	Similar to OSJNBa0039O18.4 Putative uncharacterized protein OSJNBa0039O18.4 (Oryza sativa subsp. japonica)	NO DOMAIN
OsHR08T00984-R1	Similar to OSJNBa0039O18.4 Putative uncharacterized protein OSJNBa0039O18.4 (Oryza sativa subsp. japonica)	NO DOMAIN
OsHRUnT17551-R1	Similar to OSJNBa0040C06.51 Pr1-like protein (Oryza sativa subsp. japonica)	NO DOMAIN
OsHRUnT07627-R1	Similar to OSJNBa0040D23.16 Putative uncharacterized protein OSJNBa0040D23.16 (Oryza sativa subsp. japonica)	DUF605	PF04652.11
OsHR06T00321-R1	Similar to OSJNBa0040I22.23 Putative uncharacterized protein OSJNBa0040I22.23 (Oryza sativa subsp. japonica)	Ago_hook	PF10427.4
OsHR07T02841-R1	Similar to OSJNBa0040K22.118 Putative uncharacterized protein OSJNBa0040K22.118 (Oryza sativa subsp. japonica)	NO DOMAIN
OsHRUnT19968-R1	Similar to OSJNBa0040M10.11 Putative uncharacterized protein OSJNBa0040M10.11 (Oryza sativa subsp. japonica)	NO DOMAIN
OsHR06T01570-R1	Similar to OSJNBa0040M10.13 Putative uncharacterized protein OSJNBa0040M10.13 (Oryza sativa subsp. japonica)	NO DOMAIN
OsHRUnT18790-R1	Similar to OSJNBa0040M10.14 Putative uncharacterized protein OSJNBa0040M10.14 (Oryza sativa subsp. japonica)	NO DOMAIN
OsHRUnT06054-R1	Similar to OSJNBa0040N23.25 Putative uncharacterized protein OSJNBa0040N23.25 (Oryza sativa subsp. japonica)	NO DOMAIN
OsHR08T04291-R1	Similar to OSJNBa0041C07.31 Putative uncharacterized protein OSJNBa0041C07.31 (Oryza sativa subsp. japonica)	NO DOMAIN
OsHR08T03448-R1	Similar to OSJNBa0041F13.15 Os06g0138500 protein (Oryza sativa subsp. japonica)	NO DOMAIN
OsHR11T02219-R1	Similar to OSJNBa0042D13.22 OSJNBa0013A04.4 protein (Oryza sativa subsp. japonica)	NO DOMAIN
OsHRUnT04000-R1	Similar to OSJNBa0042E19.33 Putative glycopeptide (Oryza sativa subsp. japonica)	NO DOMAIN
OsHR01T07506-R1	Similar to OSJNBa0042F15.1 Putative uncharacterized protein B1402B06.16 (Oryza sativa subsp. japonica)	NO DOMAIN
OsHR09T01552-R1	Similar to OSJNBa0042H24.1 Putative uncharacterized protein OSJNBa0004P20.25 (Oryza sativa subsp. japonica)	NO DOMAIN
OsHR08T03122-R1	Similar to OSJNBa0042P21.26 Putative uncharacterized protein OSJNBa0042P21.26 (Oryza sativa subsp. japonica)	NO DOMAIN
OsHR04T03880-R1	Similar to OSJNBa0042P21.31 Putative uncharacterized protein OSJNBa0042P21.31 (Oryza sativa subsp. japonica)	RRXRR	PF14239.1
OsHR02T00516-R1	Similar to OSJNBa0042P21.31 Putative uncharacterized protein OSJNBa0042P21.31 (Oryza sativa subsp. japonica)	NO DOMAIN
OsHR05T03709-R1	Similar to OSJNBa0043B22.3 Putative uncharacterized protein OSJNBa0043B22.3 (Oryza sativa subsp. japonica)	NO DOMAIN
OsHR05T00077-R1	Similar to OSJNBa0043B22.4 Putative uncharacterized protein OSJNBa0043B22.4 (Oryza sativa subsp. japonica)	NO DOMAIN
OsHR12T02286-R1	Similar to OSJNBa0044K01.21 Putative uncharacterized protein OSJNBa0044K01.21 (Oryza sativa subsp. japonica)	Dapper	PF15268.1
OsHR02T00583-R1	Similar to OSJNBa0044P19.11 Uncharacterized protein (Oryza sativa subsp. japonica)	NO DOMAIN
OsHR09T01278-R1	Similar to OSJNBa0045M11.6 Putative uncharacterized protein OSJNBa0045M11.6 (Oryza sativa subsp. japonica)	NO DOMAIN
OsHR04T01455-R1	Similar to OSJNBa0047G15.25 Putative uncharacterized protein OSJNBa0047G15.25 (Oryza sativa subsp. japonica)	NO DOMAIN
OsHR01T03561-R1	Similar to OSJNBa0048A13.21 Putative uncharacterized protein OSJNBa0048A13.21 (Oryza sativa subsp. japonica)	NO DOMAIN
OsHR08T01216-R1	Similar to OSJNBa0049G15.18 Putative uncharacterized protein OSJNBa0049G15.18 (Oryza sativa subsp. japonica)	NO DOMAIN
OsHR07T00736-R1	Similar to OSJNBa0050F10.33 Putative uncharacterized protein OSJNBa0050F10.33 (Oryza sativa subsp. japonica)	NO DOMAIN
OsHRUnT20841-R1	Similar to OSJNBa0051C19.1 Putative uncharacterized protein OSJNBa0051C19.1 (Oryza sativa subsp. japonica)	DUF834	PF05754.9
OsHRUnT09978-R1	Similar to OSJNBa0051E21.12 Putative uncharacterized protein OSJNBa0051E21.12 (Oryza sativa subsp. japonica)	ORC5_C	PF14630.1
OsHR02T04135-R1	Similar to OSJNBa0051E21.44 Putative uncharacterized protein OSJNBa0040I22.8 (Oryza sativa subsp. japonica)	NO DOMAIN
OsHR08T00949-R1	Similar to OSJNBa0051M20.109 Hydroxyproline-rich glycoprotein-like protein (Oryza sativa subsp. japonica)	NO DOMAIN
OsHRUnT02917-R1	Similar to OSJNBa0052G07.31 Putative uncharacterized protein OSJNBa0052G07.31 (Oryza sativa subsp. japonica)	NO DOMAIN
OsHR02T03656-R1	Similar to OSJNBa0052M16.27 Putative uncharacterized protein OSJNBa0052M16.27 (Oryza sativa subsp. japonica)	NO DOMAIN
OsHR03T03994-R1	Similar to OSJNBa0052M16.27 Putative uncharacterized protein OSJNBa0052M16.27 (Oryza sativa subsp. japonica)	NO DOMAIN
OsHRUnT07780-R1	Similar to OSJNBa0052M16.27 Putative uncharacterized protein OSJNBa0052M16.27 (Oryza sativa subsp. japonica)	NO DOMAIN
OsHRUnT11975-R1	Similar to OSJNBa0052M16.9 Putative uncharacterized protein OSJNBa0052M16.9 (Oryza sativa subsp. japonica)	NO DOMAIN
OsHRUnT00419-R1	Similar to OSJNBa0052O12.16 Putative uncharacterized protein OSJNBa0052O12.16 (Oryza sativa subsp. japonica)	Spore_YtfJ	PF09579.5
OsHR04T04837-R1	Similar to OSJNBa0053D03.21 Putative uncharacterized protein OSJNBa0053D03.21 (Oryza sativa subsp. japonica)	Pap_E4	PF02711.9
OsHR04T02310-R1	Similar to OSJNBa0053D03.22 Putative uncharacterized protein OSJNBa0053D03.22 (Oryza sativa subsp. japonica)	NO DOMAIN
OsHRUnT12083-R1	Similar to OSJNBa0053G10.14 Putative uncharacterized protein OSJNBa0053G10.14 (Oryza sativa subsp. japonica)	DUF809	PF05663.6
OsHR06T04269-R1	Similar to OSJNBa0053M06.44 Putative uncharacterized protein OJ1014_B05.11 (Oryza sativa subsp. japonica)	NO DOMAIN
OsHR09T02521-R1	Similar to OSJNBa0054F02.10 Putative uncharacterized protein B1045B05.32 (Oryza sativa subsp. japonica)	NO DOMAIN
OsHR08T04125-R1	Similar to OSJNBa0054F02.50 Putative uncharacterized protein OSJNBa0054F02.50 (Oryza sativa subsp. japonica)	NO DOMAIN
OsHR05T03375-R1	Similar to OSJNBa0054H04.28 Oxidoreductase, 2OG-Fe oxygenase family protein, expressed (Oryza sativa subsp. japonica)	NO DOMAIN
OsHR03T03276-R1	Similar to OSJNBa0054H04.5 Putative uncharacterized protein OSJNBa0054H04.5 (Oryza sativa subsp. japonica)	NO DOMAIN
OsHR03T03579-R1	Similar to OSJNBa0055H05.8 OSJNBa0055H05.8 protein (Oryza sativa subsp. japonica)	DUF834	PF05754.9
OsHR10T00139-R1	Similar to OSJNBa0055M07.18 Putative uncharacterized protein OSJNBa0055M07.18 (Oryza sativa subsp. japonica)	NO DOMAIN
OsHR10T00405-R1	Similar to OSJNBa0055M07.18 Putative uncharacterized protein OSJNBa0055M07.18 (Oryza sativa subsp. japonica)	NO DOMAIN
OsHRUnT03549-R1	Similar to OSJNBa0055M07.18 Putative uncharacterized protein OSJNBa0055M07.18 (Oryza sativa subsp. japonica)	NO DOMAIN
OsHR09T01882-R1	Similar to OSJNBa0055N01.41 Putative uncharacterized protein OSJNBa0055N01.41 (Oryza sativa subsp. japonica)	NO DOMAIN
OsHR06T01811-R1	Similar to OSJNBa0055N24.41 Putative uncharacterized protein OSJNBa0055N24.41 (Oryza sativa subsp. japonica)	NO DOMAIN
OsHR03T02212-R1	Similar to OSJNBa0055O03.9 Putative uncharacterized protein OSJNBa0055O03.9 (Oryza sativa subsp. japonica)	NO DOMAIN
OsHR11T01274-R1	Similar to OSJNBa0055P24.14 Putative uncharacterized protein OSJNBa0055P24.14 (Oryza sativa subsp. japonica)	DUF2076	PF09849.4
OsHRUnT02872-R1	Similar to OSJNBa0056I11.2 Uncharacterized protein (Oryza sativa subsp. japonica)	NO DOMAIN
OsHR08T02961-R1	Similar to OSJNBa0056L09.15 Putative uncharacterized protein OSJNBa0056L09.15 (Oryza sativa subsp. japonica)	NO DOMAIN
OsHR08T00738-R1	Similar to OSJNBa0056O06.42 Putative uncharacterized protein OSJNBa0056O06.42 (Oryza sativa subsp. japonica)	NO DOMAIN
OsHR08T00946-R1	Similar to OSJNBa0057E11.19 Putative uncharacterized protein OSJNBa0057E11.19 (Oryza sativa subsp. japonica)	NO DOMAIN
OsHR02T03347-R1	Similar to OSJNBa0057M08.11 OSJNBa0057M08.11 protein (Oryza sativa subsp. japonica)	NO DOMAIN
OsHRUnT16296-R1	Similar to OSJNBa0057M08.11 OSJNBa0057M08.11 protein (Oryza sativa subsp. japonica)	NO DOMAIN
OsHR03T04129-R1	Similar to OSJNBa0057M08.18 OSJNBa0057M08.18 protein (Oryza sativa subsp. japonica)	NO DOMAIN
OsHRUnT00857-R1	Similar to OSJNBa0058E19.14 Putative uncharacterized protein OSJNBa0058E19.14 (Oryza sativa subsp. japonica)	NO DOMAIN
OsHR01T07734-R1	Similar to OSJNBa0058E19.20 Putative uncharacterized protein OSJNBa0058E19.20 (Oryza sativa subsp. japonica)	NO DOMAIN
OsHR07T03762-R1	Similar to OSJNBa0058I18.11 Putative uncharacterized protein OSJNBa0058I18.11 (Oryza sativa subsp. japonica)	DUF605	PF04652.11
OsHR03T06165-R1	Similar to OSJNBa0059E14.1 Putative uncharacterized protein OSJNBa0059E14.1 (Oryza sativa subsp. japonica)	NO DOMAIN
OsHRUnT05357-R1	Similar to OSJNBa0059G06.18 Putative uncharacterized protein OSJNBa0059G06.18 (Oryza sativa subsp. japonica)	NO DOMAIN
OsHRUnT08420-R1	Similar to OSJNBa0059O19.13 Putative uncharacterized protein OSJNBa0059O19.13 (Oryza sativa subsp. japonica)	NO DOMAIN
OsHR06T01535-R1	Similar to OSJNBa0059O19.25 Putative uncharacterized protein OSJNBa0059O19.25 (Oryza sativa subsp. japonica)	NO DOMAIN
OsHR07T04962-R1	Similar to OSJNBa0060O17.29 Putative uncharacterized protein OSJNBa0060O17.29 (Oryza sativa subsp. japonica)	NO DOMAIN
OsHRUnT14993-R1	Similar to OSJNBa0061C06.21 OSJNBa0061C06.21 protein (Oryza sativa subsp. japonica)	NO DOMAIN
OsHR03T03349-R1	Similar to OSJNBa0061E21.102 Putative uncharacterized protein OSJNBa0058D03.146 (Oryza sativa subsp. japonica)	NO DOMAIN
OsHR05T01858-R1	Similar to OSJNBa0061G23.31 Putative uncharacterized protein OSJNBa0061G23.31 (Oryza sativa subsp. japonica)	NO DOMAIN
OsHR09T01484-R1	Similar to OSJNBa0061G23.35 Putative uncharacterized protein OSJNBa0061G23.35 (Oryza sativa subsp. japonica)	NO DOMAIN
OsHRUnT15032-R1	Similar to OSJNBa0062A09.21 Putative uncharacterized protein OSJNBa0062A09.21 (Oryza sativa subsp. japonica)	TrbC	PF04956.8
OsHR01T02162-R1	Similar to OSJNBa0062A09.23 Putative uncharacterized protein OSJNBa0062A09.23 (Oryza sativa subsp. japonica)	NO DOMAIN
OsHR06T03838-R1	Similar to OSJNBa0062E01.17 Putative uncharacterized protein OSJNBa0062E01.17 (Oryza sativa subsp. japonica)	NO DOMAIN
OsHRUnT14321-R1	Similar to OSJNBa0062G05.13 Putative uncharacterized protein OSJNBa0062G05.13 (Oryza sativa subsp. japonica)	NO DOMAIN
OsHR07T03463-R1	Similar to OSJNBa0062J13.11 Putative uncharacterized protein OSJNBa0062J13.11 (Oryza sativa subsp. japonica)	NO DOMAIN
OsHRUnT11847-R1	Similar to OSJNBa0062J13.14 Putative uncharacterized protein OSJNBa0062J13.14 (Oryza sativa subsp. japonica)	NO DOMAIN
OsHRUnT14067-R1	Similar to OSJNBa0062J13.19 Putative uncharacterized protein OSJNBa0062J13.19 (Oryza sativa subsp. japonica)	NO DOMAIN
OsHR06T00206-R1	Similar to OSJNBa0062J13.34 Epstein-Barr virus EBNA-1-like (Oryza sativa subsp. japonica)	NO DOMAIN
OsHR03T05457-R1	Similar to OSJNBa0062J13.6 Putative uncharacterized protein OSJNBa0062J13.6 (Oryza sativa subsp. japonica)	Hepatitis_core	PF00906.15
OsHRUnT16555-R1	Similar to OSJNBa0063E14.44 Putative uncharacterized protein OSJNBa0063E14.44 (Oryza sativa subsp. japonica)	Pal1	PF08316.6
OsHR02T01987-R1	Similar to OSJNBa0063E14.44 Putative uncharacterized protein OSJNBa0063E14.44 (Oryza sativa subsp. japonica)	NO DOMAIN
OsHR02T03020-R1	Similar to OSJNBa0063K04.27 Putative uncharacterized protein OSJNBa0063K04.27 (Oryza sativa subsp. japonica)	NO DOMAIN
OsHRUnT19363-R1	Similar to OSJNBa0063K04.29 Putative uncharacterized protein OSJNBa0063K04.29 (Oryza sativa subsp. japonica)	Nucleoplasmin	PF03066.10
OsHR06T01944-R1	Similar to OSJNBa0065B15.7 OSJNBa0065B15.7 protein (Oryza sativa subsp. japonica)	NO DOMAIN
OsHR02T05988-R1	Similar to OSJNBa0065C16.5 Putative uncharacterized protein OSJNBa0065C16.5 (Oryza sativa subsp. japonica)	DUF3415	PF11895.3
OsHR02T02701-R1	Similar to OSJNBa0065F08.26 Putative uncharacterized protein OJ1126_B05.5 (Oryza sativa subsp. japonica)	NO DOMAIN
OsHR10T00054-R1	Similar to OSJNBa0065H03.1 Putative uncharacterized protein OSJNBa0065H03.1 (Oryza sativa subsp. japonica)	NO DOMAIN
OsHR01T04320-R1	Similar to OSJNBa0066B06.107 Putative uncharacterized protein OSJNBa0066B06.107 (Oryza sativa subsp. japonica)	NO DOMAIN
OsHR12T02047-R1	Similar to OSJNBa0066B06.107 Putative uncharacterized protein OSJNBa0066B06.107 (Oryza sativa subsp. japonica)	NO DOMAIN
OsHR12T01730-R1	Similar to OSJNBa0066H15.18 Putative uncharacterized protein OSJNBa0066H15.18 (Oryza sativa subsp. japonica)	NO DOMAIN
OsHR03T04525-R1	Similar to OSJNBa0066H15.7 Putative uncharacterized protein OSJNBa0066H15.7 (Oryza sativa subsp. japonica)	NO DOMAIN
OsHR10T02553-R1	Similar to OSJNBa0066I08.3 Putative zinc finger protein (Oryza sativa subsp. japonica)	NO DOMAIN
OsHRUnT06006-R1	Similar to OSJNBa0068B06.17 CREG2-protein-like (Oryza sativa subsp. japonica)	NO DOMAIN
OsHR02T02144-R1	Similar to OSJNBa0069P02.16 Putative uncharacterized protein OJ1058_F03.1 (Oryza sativa subsp. japonica)	NO DOMAIN
OsHR03T06178-R1	Similar to OSJNBa0070O11.9 OSJNBa0070O11.9 protein (Oryza sativa subsp. japonica)	NO DOMAIN
OsHR10T00380-R1	Similar to OSJNBa0072A21.25 Putative uncharacterized protein OSJNBa0072A21.25 (Oryza sativa subsp. japonica)	NO DOMAIN
OsHR02T05792-R1	Similar to OSJNBa0072A21.34 Putative uncharacterized protein OSJNBa0072A21.34 (Oryza sativa subsp. japonica)	MDMPI_C	PF07398.6
OsHRUnT22862-R1	Similar to OSJNBa0072I06.31 Putative uncharacterized protein OSJNBa0072I06.31 (Oryza sativa subsp. japonica)	NO DOMAIN
OsHR05T00613-R1	Similar to OSJNBa0073C10.14 Putative uncharacterized protein OSJNBa0073C10.14 (Oryza sativa subsp. japonica)	NO DOMAIN
OsHR04T04041-R1	Similar to OSJNBa0073E02.17 OSJNBa0073E02.17 protein (Oryza sativa subsp. japonica)	NO DOMAIN
OsHR07T00891-R1	Similar to OSJNBa0073E02.17 OSJNBa0073E02.17 protein (Oryza sativa subsp. japonica)	NO DOMAIN
OsHRUnT00132-R1	Similar to OSJNBa0073E02.19 OSJNBa0073E02.19 protein (Oryza sativa subsp. japonica)	NO DOMAIN
OsHRUnT07781-R1	Similar to OSJNBa0073J19.38 Putative uncharacterized protein OSJNBa0073J19.38 (Oryza sativa subsp. japonica)	Atrophin-1	PF03154.10
OsHRUnT16277-R1	Similar to OSJNBa0073J19.48 Putative uncharacterized protein OJ1126_D10.6 (Oryza sativa subsp. japonica)	NO DOMAIN
OsHR10T01229-R1	Similar to OSJNBa0073L20.21 Putative uncharacterized protein OSJNBa0073L20.21 (Oryza sativa subsp. japonica)	NO DOMAIN
OsHRUnT05397-R1	Similar to OSJNBa0075A22.15 Putative uncharacterized protein OSJNBa0075A22.15 (Oryza sativa subsp. japonica)	NO DOMAIN
OsHR02T01110-R1	Similar to OSJNBa0075M12.25 Putative uncharacterized protein OSJNBa0075M12.25 (Oryza sativa subsp. japonica)	NO DOMAIN
OsHR07T02781-R1	Similar to OSJNBa0075N02.132 Putative uncharacterized protein OSJNBa0075N02.132 (Oryza sativa subsp. japonica)	NO DOMAIN
OsHR07T02786-R1	Similar to OSJNBa0075N02.137 Putative uncharacterized protein OSJNBa0075N02.137 (Oryza sativa subsp. japonica)	NO DOMAIN
OsHR02T02173-R1	Similar to OSJNBa0075N02.149 Regulatory protein-like protein (Oryza sativa subsp. japonica)	PRP38_assoc	PF12871.2
OsHR03T01564-R1	Similar to OSJNBa0075N02.149 Regulatory protein-like protein (Oryza sativa subsp. japonica)	NO DOMAIN
OsHR12T03066-R1	Similar to OSJNBa0075N02.149 Regulatory protein-like protein (Oryza sativa subsp. japonica)	NO DOMAIN
OsHR10T02690-R1	Similar to OSJNBa0076F20.22 Putative uncharacterized protein OSJNBa0076F20.22 (Oryza sativa subsp. japonica)	NO DOMAIN
OsHRUnT23586-R1	Similar to OSJNBa0077F02.105 Putative uncharacterized protein OSJNBa0077F02.105 (Oryza sativa subsp. japonica)	NO DOMAIN
OsHR09T01940-R1	Similar to OSJNBa0077G22.13 Putative gag-pol polyprotein (Oryza sativa subsp. japonica)	NO DOMAIN
OsHR04T03831-R1	Similar to OSJNBa0077G22.20 Putative uncharacterized protein OSJNBa0077G22.20 (Oryza sativa subsp. japonica)	NO DOMAIN
OsHR01T03807-R1	Similar to OSJNBa0077L03.10 Zinc knuckle domain-like (Oryza sativa subsp. japonica)	NO DOMAIN
OsHR05T03633-R1	Similar to OSJNBa0077M23.2 Pr1-like protein (Oryza sativa subsp. japonica)	NO DOMAIN
OsHR07T02131-R1	Similar to OSJNBa0077M23.5 Pr1-like protein (Oryza sativa subsp. japonica)	DUF834	PF05754.9
OsHR12T02638-R1	Similar to OSJNBa0078D03.12 Putative uncharacterized protein OSJNBa0078D03.12 (Oryza sativa subsp. japonica)	NO DOMAIN
OsHR05T03282-R1	Similar to OSJNBa0078O01.23 Putative uncharacterized protein OSJNBa0078O01.23 (Oryza sativa subsp. japonica)	NO DOMAIN
OsHR10T00805-R1	Similar to OSJNBa0079G12.12 Putative uncharacterized protein OSJNBa0079G12.12 (Oryza sativa subsp. japonica)	Herpes_LP	PF03363.8
OsHR07T01981-R1	Similar to OSJNBa0079I01.13 Putative Rho factor (Oryza sativa subsp. japonica)	NO DOMAIN
OsHRUnT18620-R1	Similar to OSJNBa0081L15.12 OJ000223_09.2 protein (Oryza sativa subsp. japonica)	NO DOMAIN
OsHR03T00167-R1	Similar to OSJNBa0082M15.10 Putative uncharacterized protein OSJNBa0082M15.10 (Oryza sativa subsp. japonica)	NO DOMAIN
OsHR07T03281-R1	Similar to OSJNBa0083D01.18 OSJNBa0083D01.18 protein (Oryza sativa subsp. japonica)	PEHE	PF15275.1
OsHRUnT22591-R1	Similar to OSJNBa0083M16.13 Putative uncharacterized protein OSJNBa0083M16.13 (Oryza sativa subsp. japonica)	NO DOMAIN
OsHR03T04231-R1	Similar to OSJNBa0083M16.15 Putative uncharacterized protein OSJNBa0083M16.15 (Oryza sativa subsp. japonica)	NO DOMAIN
OsHR05T00921-R1	Similar to OSJNBa0083M16.47 Vegetative cell wall protein gp1-like (Oryza sativa subsp. japonica)	NO DOMAIN
OsHR01T00301-R1	Similar to OSJNBa0084D17.31 Putative uncharacterized protein OSJNBa0030A22.6 (Oryza sativa subsp. japonica)	NO DOMAIN
OsHRUnT04875-R1	Similar to OSJNBa0084K06.24 Putative uncharacterized protein OSJNBa0084K06.24 (Oryza sativa subsp. japonica)	NO DOMAIN
OsHR10T00007-R1	Similar to OSJNBa0084K06.46 Putative uncharacterized protein OSJNBa0084K06.46 (Oryza sativa subsp. japonica)	NO DOMAIN
OsHRUnT14792-R1	Similar to OSJNBa0084K06.46 Putative uncharacterized protein OSJNBa0084K06.46 (Oryza sativa subsp. japonica)	NO DOMAIN
OsHR06T01446-R1	Similar to OSJNBa0084K06.9 Putative uncharacterized protein OSJNBa0084K06.9 (Oryza sativa subsp. japonica)	NO DOMAIN
OsHRUnT09372-R1	Similar to OSJNBa0084P08.26 Epstein-Barr virus EBNA-1-like protein (Oryza sativa subsp. japonica)	NO DOMAIN
OsHRUnT15825-R1	Similar to OSJNBa0084P08.26 Epstein-Barr virus EBNA-1-like protein (Oryza sativa subsp. japonica)	NO DOMAIN
OsHRUnT20124-R1	Similar to OSJNBa0084P24.7 Uncharacterized protein (Oryza sativa subsp. japonica)	NO DOMAIN
OsHRUnT19371-R1	Similar to OSJNBa0085C03.37 Plant disease resistance polyprotein-like (Oryza sativa subsp. japonica)	NO DOMAIN
OsHR05T04565-R1	Similar to OSJNBa0085C10.25 OSJNBa0085C10.25 protein (Oryza sativa subsp. japonica)	NO DOMAIN
OsHR02T00716-R1	Similar to OSJNBa0085K21.14 Putative uncharacterized protein OSJNBa0023I17.30 (Oryza sativa subsp. japonica)	NO DOMAIN
OsHR08T02806-R1	Similar to OSJNBa0086F04.31 Putative uncharacterized protein OSJNBa0086F04.31 (Oryza sativa subsp. japonica)	NO DOMAIN
OsHRUnT15910-R1	Similar to OSJNBa0086F04.31 Putative uncharacterized protein OSJNBa0086F04.31 (Oryza sativa subsp. japonica)	NO DOMAIN
OsHR02T05463-R1	Similar to OSJNBa0086N11.13 Transcription factor EIL1-like (Oryza sativa subsp. japonica)	NO DOMAIN
OsHR02T02461-R1	Similar to OSJNBa0086N11.7 Putative uncharacterized protein OJ1134_B09.19 (Oryza sativa subsp. japonica)	DUF2510	PF10708.4
OsHR01T01319-R1	Similar to OSJNBa0086P08.13 Putative uncharacterized protein OSJNBa0086P08.13 (Oryza sativa subsp. japonica)	NO DOMAIN
OsHRUnT14635-R1	Similar to OSJNBa0087M10.23 Putative uncharacterized protein OSJNBa0087M10.23 (Oryza sativa subsp. japonica)	NO DOMAIN
OsHRUnT13439-R1	Similar to OSJNBa0088I22.2 OSJNBa0088I22.2 protein (Oryza sativa subsp. japonica)	NO DOMAIN
OsHR06T01393-R1	Similar to OSJNBa0088K19.11 OSJNBa0088K19.11 protein (Oryza sativa subsp. japonica)	NO DOMAIN
OsHR10T01153-R1	Similar to OSJNBa0088M06.10 Uncharacterized protein (Oryza sativa subsp. japonica)	NO DOMAIN
OsHR04T00791-R1	Similar to OSJNBa0089D15.27 Putative retroelement (Oryza sativa subsp. japonica)	DUF1180	PF06679.7
OsHRUnT23793-R1	Similar to OSJNBa0089L03.19 Putative uncharacterized protein OSJNBa0003D23.37 (Oryza sativa subsp. japonica)	NO DOMAIN
OsHRUnT15626-R1	Similar to OSJNBa0089L03.21 Zinc knuckle domain-like (Oryza sativa subsp. japonica)	NO DOMAIN
OsHR06T03393-R1	Similar to OSJNBa0089L03.22 BKRF1 encodes EBNA-1 protein-like (Oryza sativa subsp. japonica)	NO DOMAIN
OsHR06T03736-R1	Similar to OSJNBa0090E14.27 Putative uncharacterized protein OSJNBa0090E14.27 (Oryza sativa subsp. japonica)	TSP9	PF11493.3
OsHR06T03737-R1	Similar to OSJNBa0090E14.28 Putative uncharacterized protein OSJNBa0090E14.28 (Oryza sativa subsp. japonica)	NO DOMAIN
OsHR06T03741-R1	Similar to OSJNBa0090E14.33 Putative uncharacterized protein OSJNBa0090E14.33 (Oryza sativa subsp. japonica)	NO DOMAIN
OsHR02T01583-R1	Similar to OSJNBa0090H18.23 Putative uncharacterized protein OSJNBa0090H18.23 (Oryza sativa subsp. japonica)	NO DOMAIN
OsHR03T02566-R1	Similar to OSJNBa0090L05.10 Putative uncharacterized protein OSJNBa0090L05.10 (Oryza sativa subsp. japonica)	NO DOMAIN
OsHR11T00279-R1	Similar to OSJNBa0090L05.3 Putative uncharacterized protein OSJNBa0090L05.3 (Oryza sativa subsp. japonica)	Keratin	PF02422.11
OsHR05T03874-R1	Similar to OSJNBa0091B22.5 JmjC domain containing protein (Oryza sativa subsp. japonica)	NO DOMAIN
OsHRUnT11281-R1	Similar to OSJNBa0091C18.12 Putative uncharacterized protein OSJNBa0091C18.12 (Oryza sativa subsp. japonica)	DUF2360	PF10152.4
OsHR05T00714-R1	Similar to OSJNBa0091C18.12 Putative uncharacterized protein OSJNBa0091C18.12 (Oryza sativa subsp. japonica)	NO DOMAIN
OsHR08T01423-R1	Similar to OSJNBa0091D16.13 Putative uncharacterized protein OSJNBa0091D16.13 (Oryza sativa subsp. japonica)	PAT1	PF09770.4
OsHR08T01432-R1	Similar to OSJNBa0091D16.22 Putative uncharacterized protein OSJNBa0053M06.3 (Oryza sativa subsp. japonica)	NO DOMAIN
OsHR08T01435-R1	Similar to OSJNBa0091D16.26 Os08g0271400 protein (Oryza sativa subsp. japonica)	NO DOMAIN
OsHR04T04391-R1	Similar to OSJNBa0091E23.15 Putative uncharacterized protein B1096D03.59 (Oryza sativa subsp. japonica)	Protamine_P1	PF00260.15
OsHR09T00396-R1	Similar to OSJNBa0091E23.31 Putative uncharacterized protein OSJNBa0091E23.31 (Oryza sativa subsp. japonica)	DUF834	PF05754.9
OsHR06T01255-R1	Similar to OSJNBa0091G06.12 Putative uncharacterized protein OSJNBa0091G06.12 (Oryza sativa subsp. japonica)	NO DOMAIN
OsHR07T01968-R1	Similar to OSJNBa0091L05.19 Putative uncharacterized protein OSJNBa0091L05.19 (Oryza sativa subsp. japonica)	NO DOMAIN
OsHR08T01544-R1	Similar to OSJNBa0091M20.29 Putative uncharacterized protein OSJNBa0091M20.29 (Oryza sativa subsp. japonica)	NO DOMAIN
OsHRUnT20936-R1	Similar to OSJNBa0091P11.22 Os03g0169300 protein (Oryza sativa subsp. japonica)	DUF1470	PF07336.6
OsHR04T03479-R1	Similar to OSJNBa0092H22.5 Putative uncharacterized protein OSJNBa0092H22.5 (Oryza sativa subsp. japonica)	NO DOMAIN
OsHR04T00966-R1	Similar to OSJNBa0092H22.54 Pr1-like protein (Oryza sativa subsp. japonica)	NO DOMAIN
OsHR09T01168-R1	Similar to OSJNBa0092O08.21 Putative uncharacterized protein OSJNBa0019B22.1 (Oryza sativa subsp. japonica)	Mito_fiss_reg	PF05308.6
OsHR01T01487-R1	Similar to OSJNBa0093I09.6 Putative uncharacterized protein OSJNBa0093I09.6 (Oryza sativa subsp. japonica)	NO DOMAIN
OsHR12T02528-R1	Similar to OSJNBa0093I09.6 Putative uncharacterized protein OSJNBa0093I09.6 (Oryza sativa subsp. japonica)	NO DOMAIN
OsHRUnT10853-R1	Similar to OSJNBa0093I13.22 Putative uncharacterized protein OSJNBa0093I13.22 (Oryza sativa subsp. japonica)	NO DOMAIN
OsHR01T01868-R1	Similar to OSJNBa0093I13.28 Putative transposase (Oryza sativa subsp. japonica)	NO DOMAIN
OsHRUnT14982-R1	Similar to OSJNBa0095C12.14 Putative uncharacterized protein (Oryza sativa subsp. japonica)	NO DOMAIN
OsHR03T03763-R1	Similar to OSJNBa0095N06.10 Putative uncharacterized protein OSJNBa0095N06.10 (Oryza sativa subsp. japonica)	NO DOMAIN
OsHR05T00294-R1	Similar to OSJNBa0095N06.11 Expressed protein (Oryza sativa subsp. japonica)	NO DOMAIN
OsHR04T04540-R1	Similar to OSJNBa0095N06.13 Putative uncharacterized protein OSJNBa0095N06.13 (Oryza sativa subsp. japonica)	NO DOMAIN
OsHR05T04371-R1	Similar to OSJNBa0095O23.20 Putative uncharacterized protein OSJNBa0095O23.20 (Oryza sativa subsp. japonica)	NO DOMAIN
OsHR07T01926-R1	Similar to OSJNBb0002J01.19 Putative uncharacterized protein OSJNBb0002J01.19 (Oryza sativa subsp. japonica)	NO DOMAIN
OsHRUnT05761-R1	Similar to OSJNBb0002J11.1 OSJNBb0002J11.1 protein (Oryza sativa subsp. japonica)	NO DOMAIN
OsHR04T03195-R1	Similar to OSJNBb0003E08.24 DNA binding protein-like (Oryza sativa subsp. japonica)	NO DOMAIN
OsHR02T03806-R1	Similar to OSJNBb0003H22.5 Putative uncharacterized protein OSJNBb0003H22.5 (Oryza sativa subsp. japonica)	NO DOMAIN
OsHR03T01123-R1	Similar to OSJNBb0005C03.17 Putative uncharacterized protein OSJNBb0005C03.17 (Oryza sativa subsp. japonica)	NO DOMAIN
OsHR10T00873-R1	Similar to OSJNBb0005F01.3 Putative uncharacterized protein OSJNBb0005F01.3 (Oryza sativa subsp. japonica)	NO DOMAIN
OsHR07T04088-R1	Similar to OSJNBb0005G07.118 Putative uncharacterized protein OSJNBb0005G07.118 (Oryza sativa subsp. japonica)	NO DOMAIN
OsHRUnT09234-R1	Similar to OSJNBb0006B22.13 Putative uncharacterized protein OSJNBb0006B22.13 (Oryza sativa subsp. japonica)	Atrophin-1	PF03154.10
OsHR04T05133-R1	Similar to OSJNBb0006B22.8 Putative uncharacterized protein OSJNBb0006B22.8 (Oryza sativa subsp. japonica)	NO DOMAIN
OsHR10T01325-R1	Similar to OSJNBb0006H05.36 Calcineurin B-like (Oryza sativa subsp. japonica)	Beta-lactamase	PF00144.19
OsHR02T03946-R1	Similar to OSJNBb0006J22.18 Putative uncharacterized protein OSJNBb0006J22.18 (Oryza sativa subsp. japonica)	NO DOMAIN
OsHR02T01481-R1	Similar to OSJNBb0006L10.20 Putative uncharacterized protein OSJNBb0006L10.20 (Oryza sativa subsp. japonica)	NO DOMAIN
OsHRUnT00467-R1	Similar to OSJNBb0008G24.7 OSJNBb0008G24.7 protein (Oryza sativa subsp. japonica)	NO DOMAIN
OsHR08T04284-R1	Similar to OSJNBb0011H15.34 Putative uncharacterized protein OJ1125_C01.8 (Oryza sativa subsp. japonica)	NO DOMAIN
OsHR03T01434-R1	Similar to OSJNBb0012E08.5 OSJNBb0012E08.5 protein (Oryza sativa subsp. japonica)	NO DOMAIN
OsHR12T02155-R1	Similar to OSJNBb0012I09.10 Putative uncharacterized protein OSJNBb0012I09.10 (Oryza sativa subsp. japonica)	NO DOMAIN
OsHR02T04337-R1	Similar to OSJNBb0013J02.10 Putative uncharacterized protein OSJNBb0013J02.10 (Oryza sativa subsp. japonica)	NO DOMAIN
OsHRUnT08993-R1	Similar to OSJNBb0013J02.10 Putative uncharacterized protein OSJNBb0013J02.10 (Oryza sativa subsp. japonica)	NO DOMAIN
OsHR02T06370-R1	Similar to OSJNBb0013K01.27 Epstein-Barr virus EBNA-1-like protein (Oryza sativa subsp. japonica)	NO DOMAIN
OsHRUnT17606-R1	Similar to OSJNBb0013K01.27 Epstein-Barr virus EBNA-1-like protein (Oryza sativa subsp. japonica)	NO DOMAIN
OsHR02T03242-R1	Similar to OSJNBb0014G01.19 Putative uncharacterized protein OSJNBb0014G01.19 (Oryza sativa subsp. japonica)	Pinin_SDK_N	PF04697.8
OsHRUnT18113-R1	Similar to OSJNBb0014K18.4 Putative uncharacterized protein OSJNBb0014K18.4 (Oryza sativa subsp. japonica)	NO DOMAIN
OsHR09T00220-R1	Similar to OSJNBb0015B15.27 Putative uncharacterized protein OSJNBb0015B15.27 (Oryza sativa subsp. japonica)	NO DOMAIN
OsHR01T03731-R1	Similar to OSJNBb0015I21.7 Putative endonuclease/exonuclease/phosphatase family protein (Oryza sativa subsp. japonica)	NO DOMAIN
OsHR05T02208-R1	Similar to OSJNBb0015I22.122 Putative uncharacterized protein OSJNBb0015I22.122 (Oryza sativa subsp. japonica)	NO DOMAIN
OsHR06T02793-R1	Similar to OSJNBb0016D16.15 OSJNBb0016D16.15 protein (Oryza sativa subsp. japonica)	NO DOMAIN
OsHR03T03403-R1	Similar to OSJNBb0016H12.11 Putative uncharacterized protein OSJNBb0016H12.11 (Oryza sativa subsp. japonica)	NO DOMAIN
OsHR03T02350-R1	Similar to OSJNBb0016P23.15 Putative uncharacterized protein OSJNBb0016P23.15 (Oryza sativa subsp. japonica)	HpaP	PF09483.5
OsHR10T01467-R1	Similar to OSJNBb0017I01.19 OSJNBb0017I01.19 protein (Oryza sativa subsp. japonica)	NO DOMAIN
OsHRUnT15142-R1	Similar to OSJNBb0018A10.17 OSJNBb0018A10.17 protein (Oryza sativa subsp. japonica)	NO DOMAIN
OsHR06T00842-R1	Similar to OSJNBb0018A10.4 OSJNBb0018A10.4 protein (Oryza sativa subsp. japonica)	NO DOMAIN
OsHR07T04238-R1	Similar to OSJNBb0018B10.14 Putative uncharacterized protein OSJNBb0018B10.14 (Oryza sativa subsp. japonica)	NO DOMAIN
OsHR07T04254-R1	Similar to OSJNBb0018H10.22 Putative uncharacterized protein OSJNBb0018H10.22 (Oryza sativa subsp. japonica)	NO DOMAIN
OsHRUnT00086-R1	Similar to OSJNBb0019L07.21 Putative uncharacterized protein OSJNBa0035I03.39 (Oryza sativa subsp. japonica)	NO DOMAIN
OsHR02T04349-R1	Similar to OSJNBb0020O11.3 OSJNBb0020O11.3 protein (Oryza sativa subsp. japonica)	DUF591	PF04569.9
OsHR12T02333-R1	Similar to OSJNBb0020O11.3 OSJNBb0020O11.3 protein (Oryza sativa subsp. japonica)	DUF591	PF04569.9
OsHR01T05927-R1	Similar to OSJNBb0021A09.16 Putative uncharacterized protein OSJNBb0021A09.16 (Oryza sativa subsp. japonica)	NO DOMAIN
OsHRUnT06556-R1	Similar to OSJNBb0021A09.16 Putative uncharacterized protein OSJNBb0021A09.16 (Oryza sativa subsp. japonica)	NO DOMAIN
OsHR01T02612-R1	Similar to OSJNBb0021A09.22 Putative uncharacterized protein OSJNBb0021A09.22 (Oryza sativa subsp. japonica)	NO DOMAIN
OsHR01T05933-R1	Similar to OSJNBb0021A09.22 Putative uncharacterized protein OSJNBb0021A09.22 (Oryza sativa subsp. japonica)	NO DOMAIN
OsHRUnT06698-R1	Similar to OSJNBb0021C10.16 Putative uncharacterized protein OSJNBb0021C10.16 (Oryza sativa subsp. japonica)	NO DOMAIN
OsHR01T05782-R1	Similar to OSJNBb0021C10.8 Putative uncharacterized protein OSJNBb0021C10.8 (Oryza sativa subsp. japonica)	NO DOMAIN
OsHR01T07200-R1	Similar to OSJNBb0021O11.24 Putative uncharacterized protein OSJNBb0021O11.24 (Oryza sativa subsp. japonica)	Totivirus_coat	PF05518.6
OsHR07T03176-R1	Similar to OSJNBb0021O11.24 Putative uncharacterized protein OSJNBb0021O11.24 (Oryza sativa subsp. japonica)	NO DOMAIN
OsHR03T05249-R1	Similar to OSJNBb0022E02.21 Putative uncharacterized protein OSJNBb0022E02.21 (Oryza sativa subsp. japonica)	NO DOMAIN
OsHRUnT21454-R1	Similar to OSJNBb0022F23.14 OSJNBb0022F23.14 protein (Oryza sativa subsp. japonica)	NO DOMAIN
OsHR12T00527-R1	Similar to OSJNBb0023E08.12 Pr1-like protein (Oryza sativa subsp. japonica)	NO DOMAIN
OsHR03T04720-R1	Similar to OSJNBb0023J24.9 Predicted protein (Oryza sativa subsp. japonica)	NO DOMAIN
OsHR05T04490-R1	Similar to OSJNBb0024F06.12 Putative uncharacterized protein OSJNBb0024F06.12 (Oryza sativa subsp. japonica)	NO DOMAIN
OsHR12T00176-R1	Similar to OSJNBb0024F06.12 Putative uncharacterized protein OSJNBb0024F06.12 (Oryza sativa subsp. japonica)	NO DOMAIN
OsHR12T00975-R1	Similar to OSJNBb0024N18.4 Putative uncharacterized protein OSJNBb0024N18.4 (Oryza sativa subsp. japonica)	DUF566	PF04484.7
OsHR03T05060-R1	Similar to OSJNBb0024N19.14 Putative uncharacterized protein OSJNBb0024N19.14 (Oryza sativa subsp. japonica)	NO DOMAIN
OsHR06T02885-R1	Similar to OSJNBb0026F02.11 Putative uncharacterized protein OSJNBa0040M10.34 (Oryza sativa subsp. japonica)	NO DOMAIN
OsHRUnT11495-R1	Similar to OSJNBb0031A14.2 Expressed protein, having alternative splicing products (Oryza sativa subsp. japonica)	NO DOMAIN
OsHR12T00205-R1	Similar to OSJNBb0031F05.20 Putative uncharacterized protein OSJNBa0036E17.3 (Oryza sativa subsp. japonica)	NO DOMAIN
OsHR03T03622-R1	Similar to OSJNBb0031G04.15 Putative uncharacterized protein OSJNBb0031G04.15 (Oryza sativa subsp. japonica)	NO DOMAIN
OsHR01T00155-R1	Similar to OSJNBb0032H19.17 Putative uncharacterized protein OSJNBb0032H19.17 (Oryza sativa subsp. japonica)	Totivirus_coat	PF05518.6
OsHR01T05117-R1	Similar to OSJNBb0032K15.23 Putative uncharacterized protein OSJNBb0006H05.4 (Oryza sativa subsp. japonica)	NO DOMAIN
OsHR09T00929-R1	Similar to OSJNBb0033G08.12 OSJNBb0033G08.12 protein (Oryza sativa subsp. japonica)	NO DOMAIN
OsHRUnT18721-R1	Similar to OSJNBb0035I14.25 Putative uncharacterized protein B1158C05.7 (Oryza sativa subsp. japonica)	NO DOMAIN
OsHR01T08194-R1	Similar to OSJNBb0036F07.13 Putative uncharacterized protein OSJNBb0036F07.13 (Oryza sativa subsp. japonica)	DUF1537	PF07005.6
OsHR06T02067-R1	Similar to OSJNBb0039F24.2 Putative uncharacterized protein OSJNBb0039F24.2 (Oryza sativa subsp. japonica)	Mucin	PF01456.12
OsHR02T01503-R1	Similar to OSJNBb0039F24.31 Putative uncharacterized protein OSJNBb0039F24.31 (Oryza sativa subsp. japonica)	NO DOMAIN
OsHR05T04436-R1	Similar to OSJNBb0039F24.31 Putative uncharacterized protein OSJNBb0039F24.31 (Oryza sativa subsp. japonica)	NO DOMAIN
OsHR11T01415-R1	Similar to OSJNBb0039F24.31 Putative uncharacterized protein OSJNBb0039F24.31 (Oryza sativa subsp. japonica)	NO DOMAIN
OsHR06T02090-R1	Similar to OSJNBb0039F24.33 Putative uncharacterized protein OSJNBb0039F24.33 (Oryza sativa subsp. japonica)	FYVE	PF01363.16
OsHR02T00941-R1	Similar to OSJNBb0039F24.7 Putative uncharacterized protein OSJNBb0039F24.7 (Oryza sativa subsp. japonica)	NO DOMAIN
OsHR04T04173-R1	Similar to OSJNBb0039L24.9 OSJNBb0039L24.9 protein (Oryza sativa subsp. japonica)	NO DOMAIN
OsHR03T01367-R1	Similar to OSJNBb0041B22.127 Putative uncharacterized protein OSJNBb0041B22.127 (Oryza sativa subsp. japonica)	NO DOMAIN
OsHR03T01436-R1	Similar to OSJNBb0041B22.127 Putative uncharacterized protein OSJNBb0041B22.127 (Oryza sativa subsp. japonica)	NO DOMAIN
OsHR10T02381-R1	Similar to OSJNBb0044B19.11 Putative uncharacterized protein OSJNBb0044B19.11 (Oryza sativa subsp. japonica)	NO DOMAIN
OsHR03T03478-R1	Similar to OSJNBb0046P18.5 OSJNBb0046P18.5 protein (Oryza sativa subsp. japonica)	NO DOMAIN
OsHR10T01076-R1	Similar to OSJNBb0047B19.2 Putative uncharacterized protein OSJNBb0047B19.2 (Oryza sativa subsp. japonica)	NO DOMAIN
OsHR10T01098-R1	Similar to OSJNBb0047B19.2 Putative uncharacterized protein OSJNBb0047B19.2 (Oryza sativa subsp. japonica)	NO DOMAIN
OsHR10T01053-R1	Similar to OSJNBb0047B19.22 Putative uncharacterized protein OSJNBb0047B19.22 (Oryza sativa subsp. japonica)	NO DOMAIN
OsHR08T01905-R1	Similar to OSJNBb0047D08.12 Putative uncharacterized protein OSJNBb0047D08.12 (Oryza sativa subsp. japonica)	NO DOMAIN
OsHR02T00843-R1	Similar to OSJNBb0048K05.6 Putative uncharacterized protein OSJNBb0048K05.6 (Oryza sativa subsp. japonica)	NO DOMAIN
OsHR02T05069-R1	Similar to OSJNBb0049O23.5 Putative uncharacterized protein OSJNBb0049O23.5 (Oryza sativa subsp. japonica)	NO DOMAIN
OsHR04T00901-R1	Similar to OSJNBb0049O23.5 Putative uncharacterized protein OSJNBb0049O23.5 (Oryza sativa subsp. japonica)	NO DOMAIN
OsHR02T01333-R1	Similar to OSJNBb0050B07.30 Pr1-like protein (Oryza sativa subsp. japonica)	NO DOMAIN
OsHR09T01305-R1	Similar to OSJNBb0051H02.24 Putative uncharacterized protein OSJNBa0035G04.7 (Oryza sativa subsp. japonica)	NO DOMAIN
OsHRUnT17950-R1	Similar to OSJNBb0055I24.105 Putative uncharacterized protein OSJNBb0055I24.105 (Oryza sativa subsp. japonica)	Mito_fiss_reg	PF05308.6
OsHR07T03298-R1	Similar to OSJNBb0055I24.110 Putative uncharacterized protein OSJNBb0055I24.110 (Oryza sativa subsp. japonica)	FLO_LFY	PF01698.11
OsHRUnT15532-R1	Similar to OSJNBb0055I24.135 Putative uncharacterized protein OSJNBb0055I24.135 (Oryza sativa subsp. japonica)	NO DOMAIN
OsHR04T02147-R1	Similar to OSJNBb0056I06.103 Putative uncharacterized protein OSJNBb0056I06.103 (Oryza sativa subsp. japonica)	NO DOMAIN
OsHR05T03090-R1	Similar to OSJNBb0056I06.103 Putative uncharacterized protein OSJNBb0056I06.103 (Oryza sativa subsp. japonica)	NO DOMAIN
OsHR07T01170-R1	Similar to OSJNBb0056I06.103 Putative uncharacterized protein OSJNBb0056I06.103 (Oryza sativa subsp. japonica)	NO DOMAIN
OsHR07T01648-R1	Similar to OSJNBb0056I06.122 Putative uncharacterized protein OSJNBb0056I06.122 (Oryza sativa subsp. japonica)	NO DOMAIN
OsHRUnT23503-R1	Similar to OSJNBb0056I22.35 Putative uncharacterized protein OSJNBb0056I22.35 (Oryza sativa subsp. japonica)	Siva	PF05458.7
OsHRUnT11976-R1	Similar to OSJNBb0056I22.37 Putative uncharacterized protein OSJNBb0056I22.37 (Oryza sativa subsp. japonica)	NO DOMAIN
OsHR07T03743-R1	Similar to OSJNBb0056I22.43 Putative uncharacterized protein OSJNBb0046O12.3 (Oryza sativa subsp. japonica)	NO DOMAIN
OsHRUnT13756-R1	Similar to OSJNBb0056I22.46 Putative uncharacterized protein OSJNBb0046O12.6 (Oryza sativa subsp. japonica)	NO DOMAIN
OsHRUnT18676-R1	Similar to OSJNBb0058B20.7 Putative uncharacterized protein OSJNBb0058B20.7 (Oryza sativa subsp. japonica)	NO DOMAIN
OsHR03T05548-R1	Similar to OSJNBb0062D12.105 Putative uncharacterized protein OSJNBb0062D12.105 (Oryza sativa subsp. japonica)	NO DOMAIN
OsHR07T03372-R1	Similar to OSJNBb0062D12.115 Putative uncharacterized protein OSJNBb0062D12.115 (Oryza sativa subsp. japonica)	NO DOMAIN
OsHR06T02626-R1	Similar to OSJNBb0062P14.101 Putative uncharacterized protein OSJNBb0015I22.129 (Oryza sativa subsp. japonica)	NO DOMAIN
OsHRUnT02658-R1	Similar to OSJNBb0065C04.34 Putative uncharacterized protein OSJNBb0065C04.34 (Oryza sativa subsp. japonica)	Shadoo	PF14999.1
OsHR08T02381-R1	Similar to OSJNBb0065L20.21 Expressed protein (Oryza sativa subsp. japonica)	NO DOMAIN
OsHR09T00639-R1	Similar to OSJNBb0066C12.28 Putative uncharacterized protein OSJNBb0066C12.28 (Oryza sativa subsp. japonica)	NO DOMAIN
OsHR01T02115-R1	Similar to OSJNBb0066M12.6 Putative uncharacterized protein OSJNBa0024K20.28 (Oryza sativa subsp. japonica)	NO DOMAIN
OsHR09T00288-R1	Similar to OSJNBb0069N01.19 OSJNBb0069N01.19 protein (Oryza sativa subsp. japonica)	NO DOMAIN
OsHRUnT23234-R1	Similar to OSJNBb0071G09.15 Putative uncharacterized protein OSJNBb0071G09.15 (Oryza sativa subsp. japonica)	NO DOMAIN
OsHR05T03067-R1	Similar to OSJNBb0071O21.14 Putative uncharacterized protein OSJNBb0071O21.14 (Oryza sativa subsp. japonica)	NO DOMAIN
OsHR10T00236-R1	Similar to OSJNBb0072F04.19 Putative NBS-LRR type resistance protein (Oryza sativa subsp. japonica)	NO DOMAIN
OsHR04T01107-R1	Similar to OSJNBb0072F04.20 Putative uncharacterized protein OSJNAb0072F04.14 (Oryza sativa subsp. japonica)	NO DOMAIN
OsHR10T02620-R1	Similar to OSJNBb0073N24.20 Putative uncharacterized protein OSJNBb0073N24.20 (Oryza sativa subsp. japonica)	NO DOMAIN
OsHR07T02149-R1	Similar to OSJNBb0075E08.27 Putative uncharacterized protein OSJNBb0075E08.27 (Oryza sativa subsp. japonica)	MbtH	PF03621.8
OsHR11T00979-R1	Similar to OSJNBb0075K12.1 Putative retroelement (Fragment) (Oryza sativa subsp. japonica)	NO DOMAIN
OsHR02T04229-R1	Similar to OSJNBb0079K11.2 Putative uncharacterized protein OSJNBb0066M12.44 (Oryza sativa subsp. japonica)	NO DOMAIN
OsHR03T06182-R1	Similar to OSJNBb0080M22.13 Putative uncharacterized protein OSJNBb0080M22.13 (Oryza sativa subsp. japonica)	NO DOMAIN
OsHR10T00652-R1	Similar to OSJNBb0081F12.4 Putative uncharacterized protein OSJNBb0081F12.4 (Oryza sativa subsp. japonica)	Peripla_BP_3	PF13377.1
OsHRUnT16050-R1	Similar to OSJNBb0085A04.1 Kinesin heavy chain, putative (Oryza sativa subsp. japonica)	NO DOMAIN
OsHRUnT14025-R1	Similar to OSJNBb0085H11.2 OSJNBb0085H11.2 protein (Oryza sativa subsp. japonica)	NO DOMAIN
OsHR03T03769-R1	Similar to OSJNBb0090H20.17 Putative uncharacterized protein OSJNBa0038P10.4 (Oryza sativa subsp. japonica)	NO DOMAIN
OsHRUnT13438-R1	Similar to OSJNBb0090H20.17 Putative uncharacterized protein OSJNBa0038P10.4 (Oryza sativa subsp. japonica)	NO DOMAIN
OsHR08T01040-R1	Similar to OSJNBb0090H20.29 Putative uncharacterized protein OSJNBa0038P10.16 (Oryza sativa subsp. japonica)	HAMP	PF00672.20
OsHR07T02057-R1	Similar to OSJNBb0091I19.111 Putative uncharacterized protein OSJNBb0091I19.111 (Oryza sativa subsp. japonica)	NO DOMAIN
OsHR04T02178-R1	Similar to OSJNBb0091O09.9 Putative polyprotein (Oryza sativa subsp. japonica)	DUF4189	PF13827.1
OsHR05T03139-R1	Similar to OSJNBb0092G21.7 Os05g0396900 protein (Oryza sativa subsp. japonica)	NO DOMAIN
OsHRUnT14507-R1	Similar to OSJNBb0092N05.106 Putative uncharacterized protein OJ1115_A07.136 (Oryza sativa subsp. japonica)	NO DOMAIN
OsHR01T07147-R1	Similar to OSJNBb0092N05.119 Pr1-like protein (Oryza sativa subsp. japonica)	NO DOMAIN
OsHRUnT01116-R1	Similar to OSJNBb0094O03.9 Putative uncharacterized protein OSJNBb0094O03.9 (Oryza sativa subsp. japonica)	NO DOMAIN
OsHRUnT01595-R1	Similar to OSJNBb0095H08.24 Putative uncharacterized protein OSJNBb0095H08.24 (Oryza sativa subsp. japonica)	NO DOMAIN
OsHR07T03530-R1	Similar to OSJNBb0096H12.2 Putative retrotransposon protein (Oryza sativa subsp. japonica)	NO DOMAIN
OsHR01T04174-R1	Similar to OSJNBb0096H12.4 Putative uncharacterized protein OSJNBb0096H12.4 (Oryza sativa subsp. japonica)	NO DOMAIN
OsHR01T06634-R1	Similar to OSJNBb0097F01.1 Putative uncharacterized protein OSJNBa0090L05.21 (Oryza sativa subsp. japonica)	NO DOMAIN
OsHR05T00369-R1	Similar to OSJNBb0111O13.8 Os05g0140000 protein (Oryza sativa subsp. japonica)	NO DOMAIN
OsHRUnT19917-R1	Similar to OSJNBb0112E13.9 OSJNBb0046K02.8 protein (Oryza sativa subsp. japonica)	NO DOMAIN
OsHRUnT14891-R1	Similar to OSJNBb0115F21.14 Putative uncharacterized protein OSJNBb0115F21.14 (Oryza sativa subsp. japonica)	NO DOMAIN
OsHR01T07670-R1	Similar to OSJNOa013M08.4 Putative uncharacterized protein OSJNOa013M08.4 (Oryza sativa subsp. japonica)	NO DOMAIN
OsHRUnT00005-R1	Similar to OSJNOa108M02.7 Os01g0905550 protein (Oryza sativa subsp. japonica)	NO DOMAIN
OsHRUnT17340-R1	Similar to OSJNOa234E14.2 Putative uncharacterized protein OSJNOa234E14.2 (Oryza sativa subsp. japonica)	NO DOMAIN
OsHR09T03026-R1	Similar to OSJNOa273B05.3 Putative uncharacterized protein OSJNOa273B05.3 (Oryza sativa subsp. japonica)	NO DOMAIN
OsHRUnT06461-R1	Similar to OSJNOa275J08.1 Putative uncharacterized protein OSJNOa275J08.1 (Oryza sativa subsp. japonica)	NO DOMAIN
OsHR08T02621-R1	Similar to P0001H02.24 Putative uncharacterized protein P0001H02.24 (Oryza sativa subsp. japonica)	NO DOMAIN
OsHR04T02667-R1	Similar to P0002F11.18 Putative uncharacterized protein P0002F11.18 (Oryza sativa subsp. japonica)	NO DOMAIN
OsHR03T06117-R1	Similar to P0003E08.14 Putative uncharacterized protein P0003E08.14 (Oryza sativa subsp. japonica)	Mito_fiss_reg	PF05308.6
OsHR01T05265-R1	Similar to P0003E08.18 Putative uncharacterized protein P0003E08.18 (Oryza sativa subsp. japonica)	NO DOMAIN
OsHR01T04996-R1	Similar to P0004A09.37 Putative uncharacterized protein P0004A09.37 (Oryza sativa subsp. japonica)	FLYWCH	PF04500.11
OsHR07T03268-R1	Similar to P0005E02.113 Putative uncharacterized protein OJ1197_D06.106 (Oryza sativa subsp. japonica)	NO DOMAIN
OsHR01T07048-R1	Similar to P0005H10.22 Putative uncharacterized protein P0005H10.22 (Oryza sativa subsp. japonica)	NO DOMAIN
OsHR01T07068-R1	Similar to P0005H10.40 Putative uncharacterized protein P0005H10.40 (Oryza sativa subsp. japonica)	NO DOMAIN
OsHR06T02192-R1	Similar to P0009H10.31 Plant disease resistance polyprotein-like (Oryza sativa subsp. japonica)	NO DOMAIN
OsHR01T06393-R1	Similar to P0010B10.26 Putative uncharacterized protein P0010B10.26 (Oryza sativa subsp. japonica)	NO DOMAIN
OsHR01T06394-R1	Similar to P0010B10.27 Putative uncharacterized protein P0010B10.27 (Oryza sativa subsp. japonica)	NO DOMAIN
OsHRUnT16318-R1	Similar to P0011H01.34 Putative uncharacterized protein P0011H01.34 (Oryza sativa subsp. japonica)	NO DOMAIN
OsHRUnT19066-R1	Similar to P0011H01.34 Putative uncharacterized protein P0011H01.34 (Oryza sativa subsp. japonica)	NO DOMAIN
OsHR07T04505-R1	Similar to P0011H09.116 Putative uncharacterized protein P0011H09.116 (Oryza sativa subsp. japonica)	NO DOMAIN
OsHRUnT13398-R1	Similar to P0012H03.19 Putative uncharacterized protein P0012H03.19 (Oryza sativa subsp. japonica)	NO DOMAIN
OsHR05T03723-R1	Similar to P0013B04.10 Epstein-Barr virus EBNA-1-like protein (Oryza sativa subsp. japonica)	DUF591	PF04569.9
OsHR08T03476-R1	Similar to P0013B04.10 Epstein-Barr virus EBNA-1-like protein (Oryza sativa subsp. japonica)	NO DOMAIN
OsHR03T00858-R1	Similar to P0013G11.26 Putative uncharacterized protein P0013G11.26 (Oryza sativa subsp. japonica)	NO DOMAIN
OsHR09T02142-R1	Similar to P0014G10.9 Putative uncharacterized protein P0014G10.9 (Oryza sativa subsp. japonica)	NO DOMAIN
OsHR10T02372-R1	Similar to P0015C07.14 Putative uncharacterized protein P0015C07.14 (Oryza sativa subsp. japonica)	NO DOMAIN
OsHR06T00631-R1	Similar to P0015E04.15 Putative uncharacterized protein P0015E04.15 (Oryza sativa subsp. japonica)	NO DOMAIN
OsHR02T01922-R1	Similar to P0017G06.34 Putative uncharacterized protein OSJNBa0055M07.10 (Oryza sativa subsp. japonica)	NO DOMAIN
OsHR03T02524-R1	Similar to P0017H11.14 Putative uncharacterized protein OJ1148_D05.26 (Oryza sativa subsp. japonica)	NO DOMAIN
OsHR02T05508-R1	Similar to P0017H11.5 Putative uncharacterized protein OJ1148_D05.17 (Oryza sativa subsp. japonica)	NO DOMAIN
OsHR02T05513-R1	Similar to P0017H11.8 Putative uncharacterized protein OJ1148_D05.20 (Oryza sativa subsp. japonica)	FUSC	PF04632.7
OsHR01T02323-R1	Similar to P0019E03.23 Putative uncharacterized protein P0019E03.23 (Oryza sativa subsp. japonica)	NO DOMAIN
OsHR01T04185-R1	Similar to P0021H10.26 Putative uncharacterized protein P0021H10.26 (Oryza sativa subsp. japonica)	NO DOMAIN
OsHR01T04322-R1	Similar to P0022F12.5 Putative uncharacterized protein P0022F12.5 (Oryza sativa subsp. japonica)	NO DOMAIN
OsHR01T00433-R1	Similar to P0024G09.38 Putative uncharacterized protein P0024G09.38 (Oryza sativa subsp. japonica)	Dscam_C	PF12355.3
OsHR01T00435-R1	Similar to P0024G09.40 Putative uncharacterized protein P0024G09.40 (Oryza sativa subsp. japonica)	NO DOMAIN
OsHRUnT01282-R1	Similar to P0025A05.30 Putative uncharacterized protein P0025A05.30 (Oryza sativa subsp. japonica)	NO DOMAIN
OsHR07T02456-R1	Similar to P0025D09.110 Putative uncharacterized protein P0025D09.110 (Oryza sativa subsp. japonica)	NO DOMAIN
OsHRUnT21115-R1	Similar to P0025D09.110 Putative uncharacterized protein P0025D09.110 (Oryza sativa subsp. japonica)	NO DOMAIN
OsHR07T02462-R1	Similar to P0025D09.114 Putative uncharacterized protein P0025D09.114 (Oryza sativa subsp. japonica)	DUF834	PF05754.9
OsHR02T04307-R1	Similar to P0025F02.5 Putative uncharacterized protein P0020D05.34 (Oryza sativa subsp. japonica)	NO DOMAIN
OsHR09T02455-R1	Similar to P0025H07.15 Putative uncharacterized protein P0025H07.15 (Oryza sativa subsp. japonica)	NO DOMAIN
OsHR01T03488-R1	Similar to P0026F07.22 Os08g0497900 protein (Oryza sativa subsp. japonica)	NO DOMAIN
OsHR02T01099-R1	Similar to P0026H03.29 Putative uncharacterized protein P0026H03.29 (Oryza sativa subsp. japonica)	NO DOMAIN
OsHRUnT01123-R1	Similar to P0027A02.27 Putative uncharacterized protein P0027A02.27 (Oryza sativa subsp. japonica)	NO DOMAIN
OsHR10T02731-R1	Similar to P0028A08.15 Putative uncharacterized protein P0028A08.15 (Oryza sativa subsp. japonica)	RHIM	PF12721.2
OsHR09T00965-R1	Similar to P0028A08.21 Os08g0487800 protein (Oryza sativa subsp. japonica)	NO DOMAIN
OsHR10T01779-R1	Similar to P0028E05.35 Putative uncharacterized protein P0028E05.35 (Oryza sativa subsp. japonica)	NO DOMAIN
OsHR01T00625-R1	Similar to P0028E10.24 P0028E10.24 protein (Oryza sativa subsp. japonica)	NO DOMAIN
OsHRUnT15880-R1	Similar to P0028E10.6 P0028E10.6 protein (Oryza sativa subsp. japonica)	NO DOMAIN
OsHR03T02064-R1	Similar to P0030D07.34 Putative uncharacterized protein P0030D07.34 (Oryza sativa subsp. japonica)	NO DOMAIN
OsHRUnT02447-R1	Similar to P0030G02.22 Putative uncharacterized protein OJ1116_A06.32 (Oryza sativa subsp. japonica)	Milton	PF12448.3
OsHR02T06543-R1	Similar to P0031D11.24 Putative uncharacterized protein P0031D11.24 (Oryza sativa subsp. japonica)	Mito_fiss_reg	PF05308.6
OsHR01T05526-R1	Similar to P0034C09.20 Putative uncharacterized protein P0034C09.20 (Oryza sativa subsp. japonica)	NO DOMAIN
OsHR01T01435-R1	Similar to P0034C11.10 Putative uncharacterized protein OSJNBa0004G10.34 (Oryza sativa subsp. japonica)	NO DOMAIN
OsHR01T07087-R1	Similar to P0034E02.27 Epstein-Barr virus EBNA-1-like protein (Oryza sativa subsp. japonica)	PRP38_assoc	PF12871.2
OsHR02T04909-R1	Similar to P0034E02.27 Epstein-Barr virus EBNA-1-like protein (Oryza sativa subsp. japonica)	NO DOMAIN
OsHR01T06578-R1	Similar to P0034E02.43 Putative uncharacterized protein P0034E02.43 (Oryza sativa subsp. japonica)	Mito_fiss_reg	PF05308.6
OsHR01T07617-R1	Similar to P0035F12.4 Putative uncharacterized protein P0035F12.4 (Oryza sativa subsp. japonica)	NO DOMAIN
OsHRUnT17757-R1	Similar to P0036B02.26 Putative uncharacterized protein P0036B02.26 (Oryza sativa subsp. japonica)	NO DOMAIN
OsHR02T00195-R1	Similar to P0036E06.17 Putative uncharacterized protein OJ1399_H05.38 (Oryza sativa subsp. japonica)	NO DOMAIN
OsHRUnT08498-R1	Similar to P0036E06.26 Heat shock factor protein hsf8-like (Oryza sativa subsp. japonica)	DUF1631	PF07793.6
OsHR03T02650-R1	Similar to P0036E06.31 Putative uncharacterized protein OJ1442_E05.12 (Oryza sativa subsp. japonica)	NO DOMAIN
OsHR07T02893-R1	Similar to P0038F09.46 Putative uncharacterized protein P0038F09.46 (Oryza sativa subsp. japonica)	NO DOMAIN
OsHR08T01448-R1	Similar to P0038F10.123 Putative uncharacterized protein P0038F10.123 (Oryza sativa subsp. japonica)	NO DOMAIN
OsHR01T05017-R1	Similar to P0039G05.35 Putative uncharacterized protein P0039G05.35 (Oryza sativa subsp. japonica)	NO DOMAIN
OsHR03T03102-R1	Similar to P0040H05.37 Putative uncharacterized protein OJ1288_D09.4 (Oryza sativa subsp. japonica)	NO DOMAIN
OsHR04T00674-R1	Similar to P0040H05.42 Putative uncharacterized protein OJ1288_D09.9 (Oryza sativa subsp. japonica)	NO DOMAIN
OsHR01T07622-R1	Similar to P0040H05.9 Putative uncharacterized protein P0040H05.9 (Oryza sativa subsp. japonica)	NO DOMAIN
OsHRUnT16448-R1	Similar to P0040H10.42 Putative guanine nucleotide-exchange protein GEP2 (Oryza sativa subsp. japonica)	DUF1639	PF07797.9
OsHR01T00562-R1	Similar to P0041E11.24 Putative uncharacterized protein P0041E11.24 (Oryza sativa subsp. japonica)	NO DOMAIN
OsHR01T05841-R1	Similar to P0042A10.3 Putative uncharacterized protein P0022F10.28 (Oryza sativa subsp. japonica)	p12I	PF12233.3
OsHRUnT15019-R1	Similar to P0042A10.5 Putative uncharacterized protein P0022F10.30 (Oryza sativa subsp. japonica)	NO DOMAIN
OsHR08T02862-R1	Similar to P0042B03.21 Putative uncharacterized protein P0042B03.21 (Oryza sativa subsp. japonica)	NO DOMAIN
OsHRUnT20136-R1	Similar to P0042D01.18 Os02g0627700 protein (Oryza sativa subsp. japonica)	NO DOMAIN
OsHRUnT08593-R1	Similar to P0043B10.12 Putative uncharacterized protein B1329D01.26 (Oryza sativa subsp. japonica)	DUF1263	PF06882.7
OsHR04T02861-R1	Similar to P0043B10.12 Putative uncharacterized protein B1329D01.26 (Oryza sativa subsp. japonica)	NO DOMAIN
OsHR04T00975-R1	Similar to P0043B10.5 Putative uncharacterized protein B1329D01.19 (Oryza sativa subsp. japonica)	NO DOMAIN
OsHR07T03119-R1	Similar to P0045A07.115 Putative uncharacterized protein P0045A07.115 (Oryza sativa subsp. japonica)	NO DOMAIN
OsHR07T03133-R1	Similar to P0045A07.118 Putative uncharacterized protein P0045A07.118 (Oryza sativa subsp. japonica)	NO DOMAIN
OsHRUnT06331-R1	Similar to P0045D08.133 Putative uncharacterized protein P0045D08.133 (Oryza sativa subsp. japonica)	NO DOMAIN
OsHRUnT13884-R1	Similar to P0046H03.6 Putative uncharacterized protein P0046H03.6 (Oryza sativa subsp. japonica)	NO DOMAIN
OsHR06T01299-R1	Similar to P0046H10.27 Putative uncharacterized protein P0046H10.27 (Oryza sativa subsp. japonica)	Orbi_VP6	PF01516.11
OsHR09T02933-R1	Similar to P0046H10.38 Putative uncharacterized protein P0046H10.38 (Oryza sativa subsp. japonica)	NO DOMAIN
OsHR01T05079-R1	Similar to P0047B08.5 P0047B08.5 protein (Oryza sativa subsp. japonica)	NO DOMAIN
OsHRUnT02022-R1	Similar to P0047B10.28 Putative uncharacterized protein P0047B10.28 (Oryza sativa subsp. japonica)	NO DOMAIN
OsHR05T02988-R1	Similar to P0047B10.29 Putative uncharacterized protein P0047B10.29 (Oryza sativa subsp. japonica)	NO DOMAIN
OsHR08T03809-R1	Similar to P0047F09.3 Putative uncharacterized protein P0014E08.25 (Oryza sativa subsp. japonica)	NO DOMAIN
OsHR12T02387-R1	Similar to P0047F09.3 Putative uncharacterized protein P0014E08.25 (Oryza sativa subsp. japonica)	NO DOMAIN
OsHR04T00218-R1	Similar to P0048D08.119 Putative uncharacterized protein P0048D08.119 (Oryza sativa subsp. japonica)	DUF3673	PF12425.3
OsHR01T07949-R1	Similar to P0048E12.22 Putative uncharacterized protein P0048E12.22 (Oryza sativa subsp. japonica)	NO DOMAIN
OsHR05T00072-R1	Similar to P0048E12.29 Putative uncharacterized protein P0048E12.29 (Oryza sativa subsp. japonica)	NO DOMAIN
OsHRUnT17883-R1	Similar to P0048G02.1 Putative uncharacterized protein OJ1117_F10.34 (Oryza sativa subsp. japonica)	NO DOMAIN
OsHR08T03443-R1	Similar to P0104B02.37 Putative uncharacterized protein P0104B02.37 (Oryza sativa subsp. japonica)	NO DOMAIN
OsHRUnT17082-R1	Similar to P0135D07.2 Os02g0675100 protein (Oryza sativa subsp. japonica)	NO DOMAIN
OsHR02T05332-R1	Similar to P0135D07.44 Putative uncharacterized protein OSJNBb0005A04.17 (Oryza sativa subsp. japonica)	NO DOMAIN
OsHR09T02727-R1	Similar to P0135D07.9 Putative uncharacterized protein P0135D07.9 (Oryza sativa subsp. japonica)	NO DOMAIN
OsHR01T03811-R1	Similar to P0264G11.10 HGWP repeat containing protein-like (Oryza sativa subsp. japonica)	GyrI-like	PF06445.10
OsHRUnT14220-R1	Similar to P0403C01.24 Putative uncharacterized protein P0403C01.24 (Oryza sativa subsp. japonica)	NO DOMAIN
OsHRUnT18976-R1	Similar to P0403C01.24 Putative uncharacterized protein P0403C01.24 (Oryza sativa subsp. japonica)	NO DOMAIN
OsHR01T06237-R1	Similar to P0403C05.2 Os01g0763800 protein (Oryza sativa subsp. japonica)	NO DOMAIN
OsHR01T03627-R1	Similar to P0406D01.109 Putative uncharacterized protein P0406D01.109 (Oryza sativa subsp. japonica)	NO DOMAIN
OsHRUnT18675-R1	Similar to P0406D01.134 Putative uncharacterized protein P0406D01.134 (Oryza sativa subsp. japonica)	NO DOMAIN
OsHR06T03264-R1	Similar to P0406E03.23 Putative uncharacterized protein OSJNBa0095O23.49 (Oryza sativa subsp. japonica)	CT47	PF15623.1
OsHR10T00624-R1	Similar to P0406E03.23 Putative uncharacterized protein OSJNBa0095O23.49 (Oryza sativa subsp. japonica)	NO DOMAIN
OsHR02T04886-R1	Similar to P0406G08.12 Epstein-Barr virus EBNA-1-like (Oryza sativa subsp. japonica)	NO DOMAIN
OsHR01T03288-R1	Similar to P0407B12.5 Putative uncharacterized protein B1040D09.20 (Oryza sativa subsp. japonica)	DegS	PF05384.6
OsHR02T01292-R1	Similar to P0407B12.5 Putative uncharacterized protein B1040D09.20 (Oryza sativa subsp. japonica)	NO DOMAIN
OsHR02T02943-R1	Similar to P0407B12.5 Putative uncharacterized protein B1040D09.20 (Oryza sativa subsp. japonica)	NO DOMAIN
OsHR01T00947-R1	Similar to P0407H12.108 Putative uncharacterized protein OSJNBa0061L20.128 (Oryza sativa subsp. japonica)	LEAP-2	PF07359.6
OsHR01T01771-R1	Similar to P0408G07.14 Putative uncharacterized protein P0408G07.14 (Oryza sativa subsp. japonica)	DUF1218	PF06749.7
OsHR05T03881-R1	Similar to P0408G07.19 Hydrolase-like protein (Oryza sativa subsp. japonica)	SR-25	PF10500.4
OsHR08T00145-R1	Similar to P0409B08.9 Epstein-Barr virus EBNA-1-like protein (Oryza sativa subsp. japonica)	NO DOMAIN
OsHRUnT17089-R1	Similar to P0409B08.9 Epstein-Barr virus EBNA-1-like protein (Oryza sativa subsp. japonica)	NO DOMAIN
OsHR07T03417-R1	Similar to P0409B11.12 Putative uncharacterized protein P0409B11.12 (Oryza sativa subsp. japonica)	NO DOMAIN
OsHRUnT21229-R1	Similar to P0409B11.12 Putative uncharacterized protein P0409B11.12 (Oryza sativa subsp. japonica)	NO DOMAIN
OsHR07T02533-R1	Similar to P0409D09.37 Putative uncharacterized protein OSJNBa0052I14.23 (Oryza sativa subsp. japonica)	NO DOMAIN
OsHR03T05345-R1	Similar to P0410E01.23 Conserved transmembrane protein-like (Oryza sativa subsp. japonica)	NO DOMAIN
OsHR01T04733-R1	Similar to P0410E01.48 Putative uncharacterized protein P0410E01.48 (Oryza sativa subsp. japonica)	NO DOMAIN
OsHR01T04676-R1	Similar to P0410E03.11 Putative uncharacterized protein P0410E03.11 (Oryza sativa subsp. japonica)	Nup_retrotrp_bd	PF10599.4
OsHRUnT13939-R1	Similar to P0410E03.12 Putative uncharacterized protein P0410E03.12 (Oryza sativa subsp. japonica)	CAP_N	PF01213.14
OsHRUnT06576-R1	Similar to P0410E03.31 Putative uncharacterized protein P0410E03.31 (Oryza sativa subsp. japonica)	Mito_fiss_reg	PF05308.6
OsHR02T01866-R1	Similar to P0413A11.10 Putative uncharacterized protein P0413A11.10 (Oryza sativa subsp. japonica)	NO DOMAIN
OsHR08T03111-R1	Similar to P0413H11.10 Putative uncharacterized protein P0413H11.10 (Oryza sativa subsp. japonica)	NO DOMAIN
OsHRUnT21303-R1	Similar to P0414D03.17 Putative uncharacterized protein P0414D03.17 (Oryza sativa subsp. japonica)	NO DOMAIN
OsHRUnT03275-R1	Similar to P0414D03.22 Putative uncharacterized protein P0414D03.22 (Oryza sativa subsp. japonica)	Pilus_CpaD	PF09476.5
OsHR01T07073-R1	Similar to P0414E03.4 Putative uncharacterized protein P0414E03.4 (Oryza sativa subsp. japonica)	NO DOMAIN
OsHRUnT12593-R1	Similar to P0415B12.17 Putative uncharacterized protein P0415B12.17 (Oryza sativa subsp. japonica)	DUF591	PF04569.9
OsHR01T02930-R1	Similar to P0416G11.34 Putative uncharacterized protein P0416G11.34 (Oryza sativa subsp. japonica)	NO DOMAIN
OsHR06T01348-R1	Similar to P0416G11.34 Putative uncharacterized protein P0416G11.34 (Oryza sativa subsp. japonica)	NO DOMAIN
OsHRUnT07599-R1	Similar to P0417D05.15 Putative uncharacterized protein P0417D05.15 (Oryza sativa subsp. japonica)	NO DOMAIN
OsHR07T01036-R1	Similar to P0417F02.3 Putative uncharacterized protein P0417F02.3 (Oryza sativa subsp. japonica)	DUF1054	PF06335.7
OsHRUnT14005-R1	Similar to P0417G12.10 Putative uncharacterized protein P0417G12.10 (Oryza sativa subsp. japonica)	Totivirus_coat	PF05518.6
OsHR01T07243-R1	Similar to P0423B08.13 Putative uncharacterized protein P0423B08.13 (Oryza sativa subsp. japonica)	NO DOMAIN
OsHRUnT05208-R1	Similar to P0425F05.12 Putative uncharacterized protein P0425F05.12 (Oryza sativa subsp. japonica)	NO DOMAIN
OsHR06T01093-R1	Similar to P0425F05.27 Putative uncharacterized protein P0425F05.27 (Oryza sativa subsp. japonica)	NO DOMAIN
OsHR01T08023-R1	Similar to P0425G02.27 Putative uncharacterized protein P0425G02.27 (Oryza sativa subsp. japonica)	NO DOMAIN
OsHR02T05305-R1	Similar to P0425G02.27 Putative uncharacterized protein P0425G02.27 (Oryza sativa subsp. japonica)	NO DOMAIN
OsHR05T03463-R1	Similar to P0425G02.27 Putative uncharacterized protein P0425G02.27 (Oryza sativa subsp. japonica)	NO DOMAIN
OsHRUnT21969-R1	Similar to P0425G02.27 Putative uncharacterized protein P0425G02.27 (Oryza sativa subsp. japonica)	NO DOMAIN
OsHR08T02437-R1	Similar to P0426E02.21 Putative uncharacterized protein P0426E02.21 (Oryza sativa subsp. japonica)	NO DOMAIN
OsHR04T01860-R1	Similar to P0426E02.5 Os08g0356500 protein (Oryza sativa subsp. japonica)	NO DOMAIN
OsHR06T03687-R1	Similar to P0427B07.29 Putative uncharacterized protein P0427B07.29 (Oryza sativa subsp. japonica)	NO DOMAIN
OsHRUnT16255-R1	Similar to P0427D10.123 Putative uncharacterized protein P0427D10.123 (Oryza sativa subsp. japonica)	NO DOMAIN
OsHRUnT15836-R1	Similar to P0427E01.32 Putative nuclear antigen EBNA1 (Oryza sativa subsp. japonica)	NO DOMAIN
OsHR01T00355-R1	Similar to P0429B05.3 Putative uncharacterized protein P0429B05.3 (Oryza sativa subsp. japonica)	NO DOMAIN
OsHR01T02082-R1	Similar to P0429B05.3 Putative uncharacterized protein P0429B05.3 (Oryza sativa subsp. japonica)	NO DOMAIN
OsHR07T00301-R1	Similar to P0429B05.3 Putative uncharacterized protein P0429B05.3 (Oryza sativa subsp. japonica)	NO DOMAIN
OsHRUnT20491-R1	Similar to P0429B05.3 Putative uncharacterized protein P0429B05.3 (Oryza sativa subsp. japonica)	NO DOMAIN
OsHR08T03251-R1	Similar to P0429B05.9 Putative uncharacterized protein P0429B05.9 (Oryza sativa subsp. japonica)	UBX	PF00789.15
OsHR07T03348-R1	Similar to P0430F03.36 Putative uncharacterized protein P0430F03.36 (Oryza sativa subsp. japonica)	NO DOMAIN
OsHR07T02938-R1	Similar to P0430F03.41 Putative uncharacterized protein P0430F03.41 (Oryza sativa subsp. japonica)	NO DOMAIN
OsHR07T03361-R1	Similar to P0430F03.49 Putative uncharacterized protein P0430F03.49 (Oryza sativa subsp. japonica)	NO DOMAIN
OsHR01T04342-R1	Similar to P0431B06.18 Putative uncharacterized protein P0431B06.18 (Oryza sativa subsp. japonica)	NO DOMAIN
OsHR03T05767-R1	Similar to P0431B06.46 Putative uncharacterized protein OJ1288_G09.5 (Oryza sativa subsp. japonica)	Sporozoite_P67	PF05642.6
OsHRUnT17062-R1	Similar to P0431B06.46 Putative uncharacterized protein OJ1288_G09.5 (Oryza sativa subsp. japonica)	PT-VENN	PF04829.8
OsHR01T06682-R1	Similar to P0432B10.12 P0432B10.12 protein (Oryza sativa subsp. japonica)	NO DOMAIN
OsHR11T03058-R1	Similar to P0432B10.2 P0432B10.2 protein (Oryza sativa subsp. japonica)	NO DOMAIN
OsHR01T08081-R1	Similar to P0432C03.12 Putative uncharacterized protein P0432C03.12 (Oryza sativa subsp. japonica)	NO DOMAIN
OsHR09T00345-R1	Similar to P0433B06.18 Os09g0131000 protein (Oryza sativa subsp. japonica)	NO DOMAIN
OsHR03T05024-R1	Similar to P0433B06.5 Putative uncharacterized protein P0433B06.5 (Oryza sativa subsp. japonica)	NO DOMAIN
OsHR07T03089-R1	Similar to P0434A03.120 Putative uncharacterized protein P0434A03.120 (Oryza sativa subsp. japonica)	NO DOMAIN
OsHRUnT15861-R1	Similar to P0434D08.3 Putative uncharacterized protein P0434D08.3 (Oryza sativa subsp. japonica)	NO DOMAIN
OsHR01T01490-R1	Similar to P0434D08.39 Putative uncharacterized protein P0434D08.39 (Oryza sativa subsp. japonica)	NO DOMAIN
OsHR11T03539-R1	Similar to P0434E03.20 Putative uncharacterized protein P0434E03.20 (Oryza sativa subsp. japonica)	NO DOMAIN
OsHRUnT01461-R1	Similar to P0434E03.20 Putative uncharacterized protein P0434E03.20 (Oryza sativa subsp. japonica)	NO DOMAIN
OsHRUnT05283-R1	Similar to P0434E03.20 Putative uncharacterized protein P0434E03.20 (Oryza sativa subsp. japonica)	NO DOMAIN
OsHR08T02681-R1	Similar to P0434E03.8 Putative uncharacterized protein P0434E03.8 (Oryza sativa subsp. japonica)	NO DOMAIN
OsHR09T01984-R1	Similar to P0435D08.18 Putative uncharacterized protein P0435D08.18 (Oryza sativa subsp. japonica)	NO DOMAIN
OsHR09T02004-R1	Similar to P0435D08.40 Putative uncharacterized protein P0435D08.40 (Oryza sativa subsp. japonica)	DUF834	PF05754.9
OsHR09T02005-R1	Similar to P0435D08.40 Putative uncharacterized protein P0435D08.40 (Oryza sativa subsp. japonica)	NO DOMAIN
OsHR01T03383-R1	Similar to P0436D06.47 Putative uncharacterized protein OSJNBa0094H06.1 (Oryza sativa subsp. japonica)	NO DOMAIN
OsHRUnT07371-R1	Similar to P0436F11.29 Serine/threonine-protein phosphatase 2A activator (Oryza sativa subsp. japonica)	NO DOMAIN
OsHR02T01008-R1	Similar to P0437H03.123-1 Putative uncharacterized protein P0437H03.123-1 (Oryza sativa subsp. japonica)	SR-25	PF10500.4
OsHR06T03440-R1	Similar to P0438E12.8 Putative uncharacterized protein P0438E12.8 (Oryza sativa subsp. japonica)	Hepatitis_core	PF00906.15
OsHR06T03764-R1	Similar to P0438E12.8 Putative uncharacterized protein P0438E12.8 (Oryza sativa subsp. japonica)	NO DOMAIN
OsHR04T02312-R1	Similar to P0438G07.102 Putative uncharacterized protein P0438G07.102 (Oryza sativa subsp. japonica)	NO DOMAIN
OsHR01T00132-R1	Similar to P0439B06.18 Putative uncharacterized protein P0439B06.18 (Oryza sativa subsp. japonica)	NO DOMAIN
OsHRUnT13839-R1	Similar to P0439B06.18 Putative uncharacterized protein P0439B06.18 (Oryza sativa subsp. japonica)	NO DOMAIN
OsHR08T04294-R1	Similar to P0439B07.7 Far-red impaired response-like protein (Oryza sativa subsp. japonica)	NO DOMAIN
OsHR01T05985-R1	Similar to P0439E07.23 Putative uncharacterized protein P0439E07.23 (Oryza sativa subsp. japonica)	NO DOMAIN
OsHR07T03500-R1	Similar to P0439E07.39 Os01g0744000 protein (Oryza sativa subsp. japonica)	NO DOMAIN
OsHRUnT17266-R1	Similar to P0440D10.42 Putative uncharacterized protein B1051E10.21 (Oryza sativa subsp. japonica)	NO DOMAIN
OsHR04T02689-R1	Similar to P0441A12.33 Putative uncharacterized protein P0441A12.33 (Oryza sativa subsp. japonica)	Adeno_PV	PF03910.8
OsHRUnT08793-R1	Similar to P0441A12.40 Putative uncharacterized protein P0441A12.40 (Oryza sativa subsp. japonica)	NO DOMAIN
OsHR07T01993-R1	Similar to P0443H10.37 Putative uncharacterized protein P0035G02.17 (Oryza sativa subsp. japonica)	NO DOMAIN
OsHRUnT17802-R1	Similar to P0443H10.37 Putative uncharacterized protein P0035G02.17 (Oryza sativa subsp. japonica)	NO DOMAIN
OsHR07T02862-R1	Similar to P0445D12.16 Collagen alpha 1 chain-like (Oryza sativa subsp. japonica)	NO DOMAIN
OsHRUnT21335-R1	Similar to P0445H04.35 Cell wall protein-like (Oryza sativa subsp. japonica)	DUF4579	PF15158.1
OsHRUnT16382-R1	Similar to P0445H04.35 Cell wall protein-like (Oryza sativa subsp. japonica)	NO DOMAIN
OsHR01T05227-R1	Similar to P0445H04.45 Putative uncharacterized protein P0445H04.45 (Oryza sativa subsp. japonica)	NO DOMAIN
OsHR01T06867-R1	Similar to P0446G04.24 Putative uncharacterized protein P0446G04.24 (Oryza sativa subsp. japonica)	NO DOMAIN
OsHR07T02143-R1	Similar to P0446G09.127 Putative uncharacterized protein B1120F06.113 (Oryza sativa subsp. japonica)	DUF834	PF05754.9
OsHRUnT16363-R1	Similar to P0446G09.138 Putative uncharacterized protein B1120F06.124 (Oryza sativa subsp. japonica)	NO DOMAIN
OsHR03T03362-R1	Similar to P0448B11.13 Putative uncharacterized protein P0448B11.13 (Oryza sativa subsp. japonica)	zf-C2HC_2	PF13913.1
OsHRUnT21781-R1	Similar to P0450A04.111 Putative uncharacterized protein P0450A04.111 (Oryza sativa subsp. japonica)	DUF4190	PF13828.1
OsHRUnT08765-R1	Similar to P0450F09.21 Putative uncharacterized protein P0450F09.21 (Oryza sativa subsp. japonica)	NO DOMAIN
OsHR01T01003-R1	Similar to P0451C06.34 Putative uncharacterized protein OSJNBa0016I09.3 (Oryza sativa subsp. japonica)	NO DOMAIN
OsHRUnT14979-R1	Similar to P0451H06.109 Putative uncharacterized protein P0451H06.109 (Oryza sativa subsp. japonica)	NO DOMAIN
OsHR03T06269-R1	Similar to P0452F10.12 Putative uncharacterized protein P0452F10.12 (Oryza sativa subsp. japonica)	NO DOMAIN
OsHR01T01610-R1	Similar to P0453A06.14 Putative uncharacterized protein P0453A06.14 (Oryza sativa subsp. japonica)	Herpes_U47	PF05467.6
OsHRUnT03638-R1	Similar to P0453D01.25 Putative uncharacterized protein P0453D01.25 (Oryza sativa subsp. japonica)	Orthopox_C10L	PF07020.6
OsHRUnT10231-R1	Similar to P0453D01.29 Epstein-Barr virus EBNA-1-like protein (Oryza sativa subsp. japonica)	NO DOMAIN
OsHR08T02846-R1	Similar to P0453D01.35 Putative uncharacterized protein P0042B03.2 (Oryza sativa subsp. japonica)	NO DOMAIN
OsHRUnT18864-R1	Similar to P0453G03.2 Putative uncharacterized protein OJ1199_H01.119 (Oryza sativa subsp. japonica)	NO DOMAIN
OsHR01T02651-R1	Similar to P0453H04.22 Putative uncharacterized protein B1147A04.10 (Oryza sativa subsp. japonica)	NO DOMAIN
OsHR02T05902-R1	Similar to P0454A11.4 Putative uncharacterized protein P0454A11.4 (Oryza sativa subsp. japonica)	NO DOMAIN
OsHR12T01142-R1	Similar to P0456F09.15 BKRF1 encodes EBNA-1 protein-like (Oryza sativa subsp. japonica)	NO DOMAIN
OsHR04T02701-R1	Similar to P0456F09.21 Putative uncharacterized protein P0456F09.21 (Oryza sativa subsp. japonica)	Spore_YtfJ	PF09579.5
OsHR04T04822-R1	Similar to P0456F09.21 Putative uncharacterized protein P0456F09.21 (Oryza sativa subsp. japonica)	NO DOMAIN
OsHR05T02495-R1	Similar to P0456F09.21 Putative uncharacterized protein P0456F09.21 (Oryza sativa subsp. japonica)	NO DOMAIN
OsHR06T03768-R1	Similar to P0456F09.32 Putative uncharacterized protein P0456F09.32 (Oryza sativa subsp. japonica)	NO DOMAIN
OsHR01T02645-R1	Similar to P0458A05.4 Putative uncharacterized protein P0458A05.4 (Oryza sativa subsp. japonica)	NO DOMAIN
OsHRUnT06880-R1	Similar to P0458E02.19 Putative uncharacterized protein P0458E02.19 (Oryza sativa subsp. japonica)	NO DOMAIN
OsHR02T02570-R1	Similar to P0458E05.19 Os01g0965600 protein (Oryza sativa subsp. japonica)	NO DOMAIN
OsHRUnT03055-R1	Similar to P0458E11.19 Putative uncharacterized protein P0458E11.19 (Oryza sativa subsp. japonica)	NO DOMAIN
OsHR02T06297-R1	Similar to P0458G06.118 Myosin-like protein (Oryza sativa subsp. japonica)	NO DOMAIN
OsHR01T02895-R1	Similar to P0458H05.102 Epstein-Barr virus EBNA-1-like protein (Oryza sativa subsp. japonica)	DUF591	PF04569.9
OsHR02T02198-R1	Similar to P0458H05.120 Putative uncharacterized protein OJ1008_E09.103 (Oryza sativa subsp. japonica)	NO DOMAIN
OsHR02T05573-R1	Similar to P0459B01.24 Putative uncharacterized protein P0459B01.24 (Oryza sativa subsp. japonica)	NO DOMAIN
OsHR01T06892-R1	Similar to P0460C04.11 Putative uncharacterized protein P0460C04.11 (Oryza sativa subsp. japonica)	NO DOMAIN
OsHR12T00508-R1	Similar to P0460C04.6 Putative uncharacterized protein P0460C04.6 (Oryza sativa subsp. japonica)	Ifi-6-16	PF06140.8
OsHR04T01349-R1	Similar to P0460E08.17 P0460E08.17 protein (Oryza sativa subsp. japonica)	NO DOMAIN
OsHR04T04177-R1	Similar to P0460E08.17 P0460E08.17 protein (Oryza sativa subsp. japonica)	NO DOMAIN
OsHR08T01256-R1	Similar to P0460E08.17 P0460E08.17 protein (Oryza sativa subsp. japonica)	NO DOMAIN
OsHR01T06204-R1	Similar to P0460E08.24 P0460E08.24 protein (Oryza sativa subsp. japonica)	NO DOMAIN
OsHR01T06211-R1	Similar to P0460E08.30 P0460E08.30 protein (Oryza sativa subsp. japonica)	TIP39	PF14980.1
OsHR02T05200-R1	Similar to P0461B08.20 Os02g0665600 protein (Oryza sativa subsp. japonica)	Arginase	PF00491.16
OsHR08T00590-R1	Similar to P0462E11.22 Putative uncharacterized protein P0462E11.22 (Oryza sativa subsp. japonica)	NO DOMAIN
OsHR08T00580-R1	Similar to P0462E11.8 Putative uncharacterized protein P0462E11.8 (Oryza sativa subsp. japonica)	NO DOMAIN
OsHR01T03228-R1	Similar to P0462H08.25 Putative uncharacterized protein P0462H08.25 (Oryza sativa subsp. japonica)	NO DOMAIN
OsHR09T02699-R1	Similar to P0463D04.16 Putative uncharacterized protein P0463D04.16 (Oryza sativa subsp. japonica)	Orthopox_C10L	PF07020.6
OsHR01T05307-R1	Similar to P0463G12.33 Putative uncharacterized protein P0463G12.33 (Oryza sativa subsp. japonica)	NO DOMAIN
OsHR02T05095-R1	Similar to P0466B10.18 Circumsporozoite protein-like (Oryza sativa subsp. japonica)	DUF591	PF04569.9
OsHR03T00787-R1	Similar to P0466B10.18 Circumsporozoite protein-like (Oryza sativa subsp. japonica)	DUF591	PF04569.9
OsHR01T07078-R1	Similar to P0466B10.19 Putative uncharacterized protein P0031E09.9 (Oryza sativa subsp. japonica)	NO DOMAIN
OsHR02T06168-R1	Similar to P0466B10.19 Putative uncharacterized protein P0031E09.9 (Oryza sativa subsp. japonica)	NO DOMAIN
OsHR06T01046-R1	Similar to P0466B10.19 Putative uncharacterized protein P0031E09.9 (Oryza sativa subsp. japonica)	NO DOMAIN
OsHRUnT14427-R1	Similar to P0466B10.19 Putative uncharacterized protein P0031E09.9 (Oryza sativa subsp. japonica)	NO DOMAIN
OsHRUnT02843-R1	Similar to P0466E03.6 Putative uncharacterized protein P0466E03.6 (Oryza sativa subsp. japonica)	NO DOMAIN
OsHR10T00551-R1	Similar to P0468H06.27 BKRF1 encodes EBNA-1 protein,latent cycle gene-like (Oryza sativa subsp. japonica)	NO DOMAIN
OsHR01T02035-R1	Similar to P0469E05.21 RNA-binding glycine-rich protein-like (Oryza sativa subsp. japonica)	NO DOMAIN
OsHRUnT21143-R1	Similar to P0469E09.19 Putative uncharacterized protein P0469E09.19 (Oryza sativa subsp. japonica)	NO DOMAIN
OsHR04T01095-R1	Similar to P0469E09.25 Putative uncharacterized protein P0469E09.25 (Oryza sativa subsp. japonica)	NO DOMAIN
OsHR04T03832-R1	Similar to P0469E09.25 Putative uncharacterized protein P0469E09.25 (Oryza sativa subsp. japonica)	NO DOMAIN
OsHR12T00172-R1	Similar to P0469E09.25 Putative uncharacterized protein P0469E09.25 (Oryza sativa subsp. japonica)	NO DOMAIN
OsHR07T04877-R1	Similar to P0470D12.140 Putative uncharacterized protein P0470D12.140 (Oryza sativa subsp. japonica)	NO DOMAIN
OsHR02T04908-R1	Similar to P0470H09.11 Circumsporozoite protein-like protein (Oryza sativa subsp. japonica)	DUF591	PF04569.9
OsHR05T03103-R1	Similar to P0470H09.11 Circumsporozoite protein-like protein (Oryza sativa subsp. japonica)	NO DOMAIN
OsHR04T03223-R1	Similar to P0470H09.13 Putative uncharacterized protein P0470H09.13 (Oryza sativa subsp. japonica)	NO DOMAIN
OsHR01T07393-R1	Similar to P0471B04.20 Putative uncharacterized protein P0018C10.9 (Oryza sativa subsp. japonica)	CBFNT	PF08143.6
OsHR01T07399-R1	Similar to P0471B04.34 Os01g0879100 protein (Oryza sativa subsp. japonica)	NO DOMAIN
OsHR11T00787-R1	Similar to P0471B04.43 Putative uncharacterized protein P0018C10.32 (Oryza sativa subsp. japonica)	NO DOMAIN
OsHR02T04064-R1	Similar to P0472F10.29 Putative uncharacterized protein P0472F10.29 (Oryza sativa subsp. japonica)	NO DOMAIN
OsHR03T05892-R1	Similar to P0473C09.109 PDI(Protein disulfide isomerase)-like protein (Oryza sativa subsp. japonica)	NO DOMAIN
OsHR08T00381-R1	Similar to P0473D02.35 Putative uncharacterized protein P0025F03.13 (Oryza sativa subsp. japonica)	NO DOMAIN
OsHR06T04660-R1	Similar to P0473H04.15 Putative uncharacterized protein P0473H04.15 (Oryza sativa subsp. japonica)	REV	PF00424.13
OsHR07T02000-R1	Similar to P0474B11.11 Putative uncharacterized protein OSJNBa0042E08.45 (Oryza sativa subsp. japonica)	NO DOMAIN
OsHR03T04543-R1	Similar to P0474B11.25 Putative uncharacterized protein P0474B11.25 (Oryza sativa subsp. japonica)	NO DOMAIN
OsHRUnT02974-R1	Similar to P0474F11.20 Os02g0821100 protein (Oryza sativa subsp. japonica)	DUF1509	PF07420.6
OsHR01T08130-R1	Similar to P0474G09.129 Putative uncharacterized protein P0474G09.129 (Oryza sativa subsp. japonica)	NO DOMAIN
OsHR08T03711-R1	Similar to P0475F05.12 Putative uncharacterized protein P0458B05.32 (Oryza sativa subsp. japonica)	Mito_fiss_reg	PF05308.6
OsHR12T03033-R1	Similar to P0475F05.12 Putative uncharacterized protein P0458B05.32 (Oryza sativa subsp. japonica)	Neisseria_TspB	PF05616.8
OsHR01T05563-R1	Similar to P0477A12.28 Putative uncharacterized protein OSJNBa0085C03.34 (Oryza sativa subsp. japonica)	NO DOMAIN
OsHR03T01144-R1	Similar to P0477F03.125 Putative uncharacterized protein P0477F03.125 (Oryza sativa subsp. japonica)	NO DOMAIN
OsHR08T03042-R1	Similar to P0479C08.128 Putative uncharacterized protein P0479C08.128 (Oryza sativa subsp. japonica)	NO DOMAIN
OsHRUnT12261-R1	Similar to P0480E02.12 Putative uncharacterized protein P0480E02.12 (Oryza sativa subsp. japonica)	NO DOMAIN
OsHR01T07945-R1	Similar to P0482D04.12 P0482D04.12 protein (Oryza sativa subsp. japonica)	NO DOMAIN
OsHR02T03446-R1	Similar to P0483C08.31 Putative uncharacterized protein P0483C08.31 (Oryza sativa subsp. japonica)	MRP	PF09387.5
OsHRUnT14479-R1	Similar to P0483G10.7 Putative uncharacterized protein P0401G10.32 (Oryza sativa subsp. japonica)	NO DOMAIN
OsHR01T04285-R1	Similar to P0485B12.41 Putative uncharacterized protein P0031D02.9 (Oryza sativa subsp. japonica)	NO DOMAIN
OsHR05T03875-R1	Similar to P0486C01.9 Putative uncharacterized protein P0486C01.9 (Oryza sativa subsp. japonica)	NO DOMAIN
OsHR08T00854-R1	Similar to P0486F07.18 Putative uncharacterized protein P0486F07.18 (Oryza sativa subsp. japonica)	NO DOMAIN
OsHR08T00858-R1	Similar to P0486F07.21 Putative uncharacterized protein P0486F07.21 (Oryza sativa subsp. japonica)	NO DOMAIN
OsHR08T00833-R1	Similar to P0486F07.6 Putative uncharacterized protein OJ1014_H11.24 (Oryza sativa subsp. japonica)	NO DOMAIN
OsHRUnT04424-R1	Similar to P0486H12.13 Putative uncharacterized protein P0457B11.26 (Oryza sativa subsp. japonica)	NO DOMAIN
OsHR01T07143-R1	Similar to P0486H12.17 Putative uncharacterized protein P0457B11.30 (Oryza sativa subsp. japonica)	NO DOMAIN
OsHR08T02442-R1	Similar to P0488B06.15 Putative uncharacterized protein P0426E02.43 (Oryza sativa subsp. japonica)	NO DOMAIN
OsHR01T05386-R1	Similar to P0488B06.20 Putative uncharacterized protein P0426E02.48 (Oryza sativa subsp. japonica)	NO DOMAIN
OsHR08T02458-R1	Similar to P0488B06.36 Putative uncharacterized protein P0488B06.36 (Oryza sativa subsp. japonica)	LRV	PF01816.12
OsHRUnT00158-R1	Similar to P0489A05.24 Putative uncharacterized protein P0489A05.24 (Oryza sativa subsp. japonica)	NO DOMAIN
OsHRUnT19470-R1	Similar to P0489D11.10 Putative uncharacterized protein OJ1210_A07.29 (Oryza sativa subsp. japonica)	NO DOMAIN
OsHR09T03287-R1	Similar to P0489D11.24 Putative uncharacterized protein P0489D11.24 (Oryza sativa subsp. japonica)	NO DOMAIN
OsHRUnT02682-R1	Similar to P0490F09.24 Putative uncharacterized protein P0490F09.24 (Oryza sativa subsp. japonica)	NO DOMAIN
OsHR01T07345-R1	Similar to P0491F11.23 Putative uncharacterized protein P0491F11.23 (Oryza sativa subsp. japonica)	NO DOMAIN
OsHR07T02356-R1	Similar to P0492E07.112 Putative uncharacterized protein P0492E07.112 (Oryza sativa subsp. japonica)	NO DOMAIN
OsHR07T02357-R1	Similar to P0492E07.113 Putative uncharacterized protein P0492E07.113 (Oryza sativa subsp. japonica)	NO DOMAIN
OsHR07T02366-R1	Similar to P0492E07.129 Putative uncharacterized protein P0492E07.129 (Oryza sativa subsp. japonica)	NO DOMAIN
OsHRUnT12873-R1	Similar to P0492F05.19 Putative uncharacterized protein P0443E07.10 (Oryza sativa subsp. japonica)	NO DOMAIN
OsHR09T00090-R1	Similar to P0493C11.36 Putative uncharacterized protein P0493C11.36 (Oryza sativa subsp. japonica)	NO DOMAIN
OsHR07T04762-R1	Similar to P0496C02.120 Putative uncharacterized protein P0496C02.120 (Oryza sativa subsp. japonica)	XS	PF03468.9
OsHRUnT00676-R1	Similar to P0496D04.21 Putative uncharacterized protein P0496D04.21 (Oryza sativa subsp. japonica)	NO DOMAIN
OsHRUnT19291-R1	Similar to P0498H04.11 Pr1-like protein (Oryza sativa subsp. japonica)	NO DOMAIN
OsHR01T06568-R1	Similar to P0498H04.5 WRKY17-like (Oryza sativa subsp. japonica)	DUF591	PF04569.9
OsHR09T00072-R1	Similar to P0501E09.14 Putative uncharacterized protein P0501E09.14 (Oryza sativa subsp. japonica)	NO DOMAIN
OsHR06T02908-R1	Similar to P0501G04.35 Putative uncharacterized protein OJ1399_H05.6 (Oryza sativa subsp. japonica)	Extensin_2	PF04554.8
OsHR02T00166-R1	Similar to P0501G04.35 Putative uncharacterized protein OJ1399_H05.6 (Oryza sativa subsp. japonica)	NO DOMAIN
OsHR04T04529-R1	Similar to P0501G04.35 Putative uncharacterized protein OJ1399_H05.6 (Oryza sativa subsp. japonica)	NO DOMAIN
OsHR09T00200-R1	Similar to P0501G04.35 Putative uncharacterized protein OJ1399_H05.6 (Oryza sativa subsp. japonica)	NO DOMAIN
OsHRUnT14009-R1	Similar to P0501G04.35 Putative uncharacterized protein OJ1399_H05.6 (Oryza sativa subsp. japonica)	NO DOMAIN
OsHR06T01828-R1	Similar to P0501G08.18 Putative uncharacterized protein P0501G08.18 (Oryza sativa subsp. japonica)	NO DOMAIN
OsHR05T04096-R1	Similar to P0501G08.38-1 WD-40 repeat protein-like (Oryza sativa subsp. japonica)	NO DOMAIN
OsHR06T01683-R1	Similar to P0502B12.32 Putative uncharacterized protein P0502B12.32 (Oryza sativa subsp. japonica)	NO DOMAIN
OsHRUnT00120-R1	Similar to P0503C12.1 Putative uncharacterized protein P0435B05.29 (Oryza sativa subsp. japonica)	NO DOMAIN
OsHR01T06114-R1	Similar to P0503C12.19 Putative uncharacterized protein P0503C12.19 (Oryza sativa subsp. japonica)	NO DOMAIN
OsHR01T06120-R1	Similar to P0503C12.27 Putative uncharacterized protein P0503C12.27 (Oryza sativa subsp. japonica)	NO DOMAIN
OsHR01T06123-R1	Similar to P0503C12.32 Putative uncharacterized protein P0503C12.32 (Oryza sativa subsp. japonica)	NO DOMAIN
OsHR04T01889-R1	Similar to P0504E02.18 Os01g0937600 protein (Oryza sativa subsp. japonica)	NO DOMAIN
OsHR08T00155-R1	Similar to P0504E02.5 Epstein-Barr virus EBNA-1-like (Oryza sativa subsp. japonica)	DUF591	PF04569.9
OsHR11T00273-R1	Similar to P0504E02.5 Epstein-Barr virus EBNA-1-like (Oryza sativa subsp. japonica)	NO DOMAIN
OsHR01T07294-R1	Similar to P0505D12.44 Putative uncharacterized protein P0505D12.44 (Oryza sativa subsp. japonica)	NO DOMAIN
OsHR09T01811-R1	Similar to P0505H05.14 Putative uncharacterized protein P0505H05.14 (Oryza sativa subsp. japonica)	NO DOMAIN
OsHR09T01813-R1	Similar to P0505H05.21 Putative uncharacterized protein P0505H05.21 (Oryza sativa subsp. japonica)	DMAP_binding	PF06464.6
OsHR09T01826-R1	Similar to P0505H05.37 Putative uncharacterized protein P0505H05.37 (Oryza sativa subsp. japonica)	NO DOMAIN
OsHRUnT19666-R1	Similar to P0506B12.24 Transport protein-like (Oryza sativa subsp. japonica)	K_channel_TID	PF07941.6
OsHR01T06932-R1	Similar to P0506B12.25 Putative uncharacterized protein P0506B12.25 (Oryza sativa subsp. japonica)	DUF1517	PF07466.6
OsHR07T00939-R1	Similar to P0506C07.11 Putative uncharacterized protein OJ1339_B08.20 (Oryza sativa subsp. japonica)	NO DOMAIN
OsHR07T00915-R1	Similar to P0506C07.15 Putative uncharacterized protein P0506C07.15 (Oryza sativa subsp. japonica)	NO DOMAIN
OsHR03T03992-R1	Similar to P0507H06.27 Putative uncharacterized protein P0507H06.27 (Oryza sativa subsp. japonica)	Gly_rich	PF12810.2
OsHRUnT07011-R1	Similar to P0510C12.34 Putative uncharacterized protein P0510C12.34 (Oryza sativa subsp. japonica)	NO DOMAIN
OsHRUnT07010-R1	Similar to P0510C12.35 Putative uncharacterized protein P0510C12.35 (Oryza sativa subsp. japonica)	Daxx	PF03344.10
OsHR11T00881-R1	Similar to P0511C01.10 Putative uncharacterized protein P0511C01.10 (Oryza sativa subsp. japonica)	NO DOMAIN
OsHR05T00900-R1	Similar to P0513E02.16 Putative uncharacterized protein P0513E02.16 (Oryza sativa subsp. japonica)	NO DOMAIN
OsHR06T03807-R1	Similar to P0513E02.16 Putative uncharacterized protein P0513E02.16 (Oryza sativa subsp. japonica)	NO DOMAIN
OsHR07T01851-R1	Similar to P0513E02.3 Putative uncharacterized protein P0513E02.3 (Oryza sativa subsp. japonica)	NO DOMAIN
OsHR06T00087-R1	Similar to P0514G12.11 Putative uncharacterized protein P0514G12.11 (Oryza sativa subsp. japonica)	NO DOMAIN
OsHRUnT23547-R1	Similar to P0514G12.11 Putative uncharacterized protein P0514G12.11 (Oryza sativa subsp. japonica)	NO DOMAIN
OsHR01T01115-R1	Similar to P0515G01.37 Putative uncharacterized protein P0515G01.37 (Oryza sativa subsp. japonica)	NO DOMAIN
OsHR03T05815-R1	Similar to P0516A04.22 Putative uncharacterized protein P0516A04.22 (Oryza sativa subsp. japonica)	DUF2457	PF10446.4
OsHR06T01031-R1	Similar to P0516A04.25 Epstein-Barr virus EBNA-1-like protein (Oryza sativa subsp. japonica)	DUF591	PF04569.9
OsHR01T03647-R1	Similar to P0516D04.44 Putative uncharacterized protein B1249E06.11 (Oryza sativa subsp. japonica)	DUF640	PF04852.7
OsHR04T02760-R1	Similar to P0518C01.25 Putative uncharacterized protein P0518C01.25 (Oryza sativa subsp. japonica)	NO DOMAIN
OsHR12T00641-R1	Similar to P0519B12.17 Putative uncharacterized protein P0519B12.17 (Oryza sativa subsp. japonica)	NO DOMAIN
OsHRUnT01894-R1	Similar to P0519D04.19 Putative uncharacterized protein P0519D04.19 (Oryza sativa subsp. japonica)	NO DOMAIN
OsHR07T01066-R1	Similar to P0519E02.8 Putative uncharacterized protein P0417F02.34 (Oryza sativa subsp. japonica)	NO DOMAIN
OsHR07T04553-R1	Similar to P0519E12.124 Putative uncharacterized protein P0519E12.124 (Oryza sativa subsp. japonica)	Alpha_GJ	PF03229.8
OsHR06T04388-R1	Similar to P0523F01.4 Putative uncharacterized protein P0523F01.4 (Oryza sativa subsp. japonica)	NO DOMAIN
OsHR01T00641-R1	Similar to P0524G08.127 Putative uncharacterized protein OJ1003_C06.111 (Oryza sativa subsp. japonica)	NO DOMAIN
OsHR07T04630-R1	Similar to P0524G08.127 Putative uncharacterized protein OJ1003_C06.111 (Oryza sativa subsp. japonica)	NO DOMAIN
OsHR06T01114-R1	Similar to P0525F01.30 Putative uncharacterized protein P0525F01.30 (Oryza sativa subsp. japonica)	NO DOMAIN
OsHRUnT15844-R1	Similar to P0528B02.20 Putative uncharacterized protein P0528B02.20 (Oryza sativa subsp. japonica)	NO DOMAIN
OsHR06T03744-R1	Similar to P0528E12.8 Putative uncharacterized protein P0528E12.8 (Oryza sativa subsp. japonica)	NO DOMAIN
OsHRUnT10129-R1	Similar to P0529C07.4 Root cap protein 1-like (Oryza sativa subsp. japonica)	NO DOMAIN
OsHR03T00260-R1	Similar to P0529C07.5 Epstein-Barr virus EBNA-1-like protein (Oryza sativa subsp. japonica)	NO DOMAIN
OsHR10T00343-R1	Similar to P0529C07.5 Epstein-Barr virus EBNA-1-like protein (Oryza sativa subsp. japonica)	NO DOMAIN
OsHRUnT11900-R1	Similar to P0530H10.14 Uncharacterized protein (Oryza sativa subsp. japonica)	DUF3724	PF12521.3
OsHR05T01674-R1	Similar to P0531C01.11 Putative uncharacterized protein P0531C01.11 (Oryza sativa subsp. japonica)	DUF3673	PF12425.3
OsHR06T01003-R1	Similar to P0531C01.11 Putative uncharacterized protein P0531C01.11 (Oryza sativa subsp. japonica)	DUF3673	PF12425.3
OsHR11T02217-R1	Similar to P0531C01.11 Putative uncharacterized protein P0531C01.11 (Oryza sativa subsp. japonica)	DUF3673	PF12425.3
OsHRUnT12183-R1	Similar to P0531C01.11 Putative uncharacterized protein P0531C01.11 (Oryza sativa subsp. japonica)	DUF3673	PF12425.3
OsHR09T00785-R1	Similar to P0531C01.49 Putative uncharacterized protein OSJNBa0012F14.10 (Oryza sativa subsp. japonica)	NO DOMAIN
OsHR07T03701-R1	Similar to P0534A03.123 Putative uncharacterized protein P0534A03.123 (Oryza sativa subsp. japonica)	NO DOMAIN
OsHR07T00765-R1	Similar to P0534H07.10 Putative uncharacterized protein P0534H07.10 (Oryza sativa subsp. japonica)	NO DOMAIN
OsHR07T00772-R1	Similar to P0534H07.23 Putative uncharacterized protein P0534H07.23 (Oryza sativa subsp. japonica)	Bd3614_N	PF14442.1
OsHR01T05179-R1	Similar to P0535F09.21 Putative uncharacterized protein P0535F09.21 (Oryza sativa subsp. japonica)	NO DOMAIN
OsHR06T05125-R1	Similar to P0535F09.21 Putative uncharacterized protein P0535F09.21 (Oryza sativa subsp. japonica)	NO DOMAIN
OsHRUnT16344-R1	Similar to P0541H01.7 Putative uncharacterized protein P0541H01.7 (Oryza sativa subsp. japonica)	NO DOMAIN
OsHR05T03865-R1	Similar to P0544B02.18 Putative uncharacterized protein P0544B02.18 (Oryza sativa subsp. japonica)	NO DOMAIN
OsHR02T01174-R1	Similar to P0544H11.29 Putative uncharacterized protein OSJNBb0056C19.13 (Oryza sativa subsp. japonica)	NO DOMAIN
OsHR12T01280-R1	Similar to P0544H11.43 Putative uncharacterized protein OSJNBb0056C19.27 (Oryza sativa subsp. japonica)	NO DOMAIN
OsHRUnT09846-R1	Similar to P0551A03.51 Putative uncharacterized protein B1018E06.9 (Oryza sativa subsp. japonica)	NO DOMAIN
OsHR01T02135-R1	Similar to P0551A11.4 Putative uncharacterized protein OSJNBa0008D05.24 (Oryza sativa subsp. japonica)	NO DOMAIN
OsHR01T07635-R1	Similar to P0551C06.1 Putative uncharacterized protein P0035F12.20 (Oryza sativa subsp. japonica)	NO DOMAIN
OsHR08T02795-R1	Similar to P0552C05.19 Putative uncharacterized protein P0475H04.40 (Oryza sativa subsp. japonica)	Herpes_UL56	PF04534.7
OsHRUnT18630-R1	Similar to P0552F09.111 Putative uncharacterized protein B1056G08.128 (Oryza sativa subsp. japonica)	NO DOMAIN
OsHR11T02942-R1	Similar to P0552F09.127 Putative uncharacterized protein B1056G08.144 (Oryza sativa subsp. japonica)	NO DOMAIN
OsHR01T02364-R1	Similar to P0554D10.9 Putative uncharacterized protein P0554D10.9 (Oryza sativa subsp. japonica)	NO DOMAIN
OsHR06T04123-R1	Similar to P0556B08.28 Putative uncharacterized protein P0490F09.1 (Oryza sativa subsp. japonica)	Mito_fiss_reg	PF05308.6
OsHR01T07481-R1	Similar to P0557D09.1 Putative uncharacterized protein P0474B11.34 (Oryza sativa subsp. japonica)	NO DOMAIN
OsHR10T01065-R1	Similar to P0557D09.13 Putative uncharacterized protein P0557D09.13 (Oryza sativa subsp. japonica)	NO DOMAIN
OsHR12T02662-R1	Similar to P0565A07.110 Putative uncharacterized protein P0565A07.110 (Oryza sativa subsp. japonica)	Totivirus_coat	PF05518.6
OsHR04T01519-R1	Similar to P0566A10.22 BKRF1 encodes EBNA-1 protein-like (Oryza sativa subsp. japonica)	TIP_N	PF12457.3
OsHR04T05212-R1	Similar to P0566A10.3 Epstein-Barr virus-like protein (Oryza sativa subsp. japonica)	NO DOMAIN
OsHR04T01571-R1	Similar to P0567G03.33 HGWP repeat containing protein-like (Oryza sativa subsp. japonica)	NO DOMAIN
OsHR11T02253-R1	Similar to P0567G03.33 HGWP repeat containing protein-like (Oryza sativa subsp. japonica)	NO DOMAIN
OsHR06T03819-R1	Similar to P0567G03.36 Putative uncharacterized protein P0567G03.36 (Oryza sativa subsp. japonica)	NO DOMAIN
OsHR06T00706-R1	Similar to P0572A04.22 Putative uncharacterized protein P0572A04.22 (Oryza sativa subsp. japonica)	NO DOMAIN
OsHR02T02428-R1	Similar to P0572D06.17 Putative uncharacterized protein P0572D06.17 (Oryza sativa subsp. japonica)	Herpes_DNAp_acc	PF04929.7
OsHR01T07510-R1	Similar to P0575F10.36 Os02g0125100 protein (Oryza sativa subsp. japonica)	NO DOMAIN
OsHR08T00643-R1	Similar to P0576F08.23 Putative uncharacterized protein P0576F08.23 (Oryza sativa subsp. japonica)	N36	PF11438.3
OsHR02T03840-R1	Similar to P0577B11.105 Os08g0160600 protein (Oryza sativa subsp. japonica)	NO DOMAIN
OsHR08T00527-R1	Similar to P0577B11.119 Putative uncharacterized protein P0577B11.119 (Oryza sativa subsp. japonica)	Peptidase_M74	PF03411.8
OsHR01T03913-R1	Similar to P0577B11.121 Putative uncharacterized protein P0577B11.121 (Oryza sativa subsp. japonica)	NO DOMAIN
OsHR04T01857-R1	Similar to P0577B11.121 Putative uncharacterized protein P0577B11.121 (Oryza sativa subsp. japonica)	NO DOMAIN
OsHR10T02316-R1	Similar to P0577G06.14 Putative uncharacterized protein P0577G06.14 (Oryza sativa subsp. japonica)	NO DOMAIN
OsHR02T03480-R1	Similar to P0579G08.5 Putative uncharacterized protein OSJNBa0048K16.29 (Oryza sativa subsp. japonica)	NO DOMAIN
OsHR01T01830-R1	Similar to P0581F09.8 Putative uncharacterized protein P0581F09.8 (Oryza sativa subsp. japonica)	NO DOMAIN
OsHR09T00063-R1	Similar to P0584E12.17 Putative uncharacterized protein OSJNBa0094B20.37 (Oryza sativa subsp. japonica)	TP2	PF01254.13
OsHR09T00067-R1	Similar to P0584E12.24 Putative uncharacterized protein P0584E12.24 (Oryza sativa subsp. japonica)	NO DOMAIN
OsHRUnT19770-R1	Similar to P0585H11.101 Putative uncharacterized protein B1317D11.135 (Oryza sativa subsp. japonica)	NO DOMAIN
OsHR06T05138-R1	Similar to P0589E08.15 Putative uncharacterized protein OJ1715_A07.32 (Oryza sativa subsp. japonica)	NO DOMAIN
OsHR07T01031-R1	Similar to P0589E08.16 Putative uncharacterized protein OJ1715_A07.33 (Oryza sativa subsp. japonica)	NO DOMAIN
OsHR01T02024-R1	Similar to P0589E08.5 Putative uncharacterized protein OJ1715_A07.22 (Oryza sativa subsp. japonica)	NO DOMAIN
OsHR11T01056-R1	Similar to P0591A03.10 Putative uncharacterized protein P0591A03.10 (Oryza sativa subsp. japonica)	NO DOMAIN
OsHR06T05000-R1	Similar to P0596H10.33 Putative uncharacterized protein P0596H10.33 (Oryza sativa subsp. japonica)	NO DOMAIN
OsHR02T00270-R1	Similar to P0603C10.24 Dragline silk protein-like (Oryza sativa subsp. japonica)	DUF591	PF04569.9
OsHR06T01347-R1	Similar to P0603C10.36 Putative uncharacterized protein P0603C10.36 (Oryza sativa subsp. japonica)	DUF2514	PF10721.4
OsHRUnT18159-R1	Similar to P0603H10.18 Putative uncharacterized protein P0603H10.18 (Oryza sativa subsp. japonica)	NO DOMAIN
OsHR05T03154-R1	Similar to P0605G01.7 Putative uncharacterized protein P0605G01.7 (Oryza sativa subsp. japonica)	NO DOMAIN
OsHR06T03906-R1	Similar to P0612G07.22 Putative uncharacterized protein P0612G07.22 (Oryza sativa subsp. japonica)	NO DOMAIN
OsHR11T01544-R1	Similar to P0612G07.3 Pr1-like protein (Oryza sativa subsp. japonica)	NO DOMAIN
OsHR03T03485-R1	Similar to P0613B07.110 Putative WD-40 repeat protein family (Oryza sativa subsp. japonica)	NYAP_C	PF15452.1
OsHR10T00270-R1	Similar to P0613B07.115 Putative uncharacterized protein P0613B07.115 (Oryza sativa subsp. japonica)	NO DOMAIN
OsHRUnT13043-R1	Similar to P0613F06.39 Putative uncharacterized protein P0613F06.39 (Oryza sativa subsp. japonica)	NO DOMAIN
OsHR03T03176-R1	Similar to P0614D08.30 Monoglyceride lipase isoform 2-like (Oryza sativa subsp. japonica)	NO DOMAIN
OsHRUnT05547-R1	Similar to P0616D06.126 Putative uncharacterized protein P0616D06.126 (Oryza sativa subsp. japonica)	NO DOMAIN
OsHRUnT12320-R1	Similar to P0617A08.1 Putative polyprotein (Oryza sativa subsp. japonica)	NO DOMAIN
OsHR06T02832-R1	Similar to P0618D11.27 Putative uncharacterized protein P0618D11.27 (Oryza sativa subsp. japonica)	NO DOMAIN
OsHR02T02998-R1	Similar to P0620D11.17 Epstein-Barr virus EBNA-1-like (Oryza sativa subsp. japonica)	DUF591	PF04569.9
OsHR02T06672-R1	Similar to P0620D11.17 Epstein-Barr virus EBNA-1-like (Oryza sativa subsp. japonica)	NO DOMAIN
OsHR01T00682-R1	Similar to P0620D11.25 Putative uncharacterized protein P0620D11.25 (Oryza sativa subsp. japonica)	NO DOMAIN
OsHR11T01351-R1	Similar to P0620D11.29 Putative uncharacterized protein P0620D11.29 (Oryza sativa subsp. japonica)	NO DOMAIN
OsHR02T02564-R1	Similar to P0622F08.13 Putative uncharacterized protein P0622F08.13 (Oryza sativa subsp. japonica)	NO DOMAIN
OsHR06T01327-R1	Similar to P0624H09.21 Putative uncharacterized protein P0624H09.21 (Oryza sativa subsp. japonica)	NO DOMAIN
OsHRUnT12438-R1	Similar to P0625E02.122 Putative uncharacterized protein P0625E02.122 (Oryza sativa subsp. japonica)	DDE_5	PF13546.1
OsHRUnT19807-R1	Similar to P0625E02.122 Putative uncharacterized protein P0625E02.122 (Oryza sativa subsp. japonica)	NO DOMAIN
OsHR03T00743-R1	Similar to P0625E02.124 Putative uncharacterized protein P0625E02.124 (Oryza sativa subsp. japonica)	FoP_duplication	PF13865.1
OsHR04T05518-R1	Similar to P0625E02.124 Putative uncharacterized protein P0625E02.124 (Oryza sativa subsp. japonica)	FoP_duplication	PF13865.1
OsHRUnT08263-R1	Similar to P0625E02.124 Putative uncharacterized protein P0625E02.124 (Oryza sativa subsp. japonica)	NO DOMAIN
OsHR07T05061-R1	Similar to P0627E10.9 Putative uncharacterized protein P0627E10.9 (Oryza sativa subsp. japonica)	NO DOMAIN
OsHR06T03981-R1	Similar to P0633E08.21 Extensin-like (Oryza sativa subsp. japonica)	NO DOMAIN
OsHR08T02776-R1	Similar to P0637D03.18 Putative uncharacterized protein P0637D03.18 (Oryza sativa subsp. japonica)	NO DOMAIN
OsHR01T06930-R1	Similar to P0637D03.7 Putative uncharacterized protein P0473H04.36 (Oryza sativa subsp. japonica)	NO DOMAIN
OsHR04T01003-R1	Similar to P0638D12.34 Paramyosin-like (Oryza sativa subsp. japonica)	DUF4102	PF13356.1
OsHR09T02897-R1	Similar to P0638H11.12 Putative uncharacterized protein P0638H11.12 (Oryza sativa subsp. japonica)	NO DOMAIN
OsHRUnT12148-R1	Similar to P0640E12.107 Putative uncharacterized protein P0640E12.107 (Oryza sativa subsp. japonica)	DUF2284	PF10050.4
OsHR07T01163-R1	Similar to P0643A10.2-2 Os02g0731700 protein (Oryza sativa subsp. japonica)	NO DOMAIN
OsHR03T00639-R1	Similar to P0643A10.35 Putative uncharacterized protein P0643A10.35 (Oryza sativa subsp. japonica)	DUF601	PF04642.7
OsHR08T02239-R1	Similar to P0643D11.11 Putative uncharacterized protein OJ1294_G06.36 (Oryza sativa subsp. japonica)	DUF3459	PF11941.3
OsHRUnT15945-R1	Similar to P0644B06.7 Putative uncharacterized protein P0644B06.7 (Oryza sativa subsp. japonica)	NO DOMAIN
OsHRUnT23080-R1	Similar to P0644G05.21 Os02g0461400 protein (Oryza sativa subsp. japonica)	NO DOMAIN
OsHR09T00093-R1	Similar to P0646B04.10 Putative uncharacterized protein P0646B04.10 (Oryza sativa subsp. japonica)	Linker_histone	PF00538.14
OsHR06T00756-R1	Similar to P0648E08.10 Putative uncharacterized protein P0648E08.10 (Oryza sativa subsp. japonica)	NO DOMAIN
OsHR06T02786-R1	Similar to P0649C11.18 Putative uncharacterized protein P0649C11.18 (Oryza sativa subsp. japonica)	NO DOMAIN
OsHR06T04024-R1	Similar to P0652A05.12 Putative uncharacterized protein P0502H06.47 (Oryza sativa subsp. japonica)	NO DOMAIN
OsHR06T02048-R1	Similar to P0652D10.9 Putative uncharacterized protein P0421H01.39 (Oryza sativa subsp. japonica)	NO DOMAIN
OsHR04T00500-R1	Similar to P0654A08.21 Cell wall protein-like (Oryza sativa subsp. japonica)	NO DOMAIN
OsHR04T03398-R1	Similar to P0656C04.111 Putative uncharacterized protein P0656C04.111 (Oryza sativa subsp. japonica)	DUF591	PF04569.9
OsHR05T03520-R1	Similar to P0656C04.121 Putative uncharacterized protein P0656C04.121 (Oryza sativa subsp. japonica)	DUF3275	PF11679.3
OsHRUnT14532-R1	Similar to P0656C04.123 Putative uncharacterized protein P0446G09.101 (Oryza sativa subsp. japonica)	NO DOMAIN
OsHR01T05377-R1	Similar to P0659D09.15 Putative uncharacterized protein P0659D09.15 (Oryza sativa subsp. japonica)	NO DOMAIN
OsHR01T08103-R1	Similar to P0660F12.23 P0660F12.23 protein (Oryza sativa subsp. japonica)	NO DOMAIN
OsHR02T02550-R1	Similar to P0662B01.23 Putative uncharacterized protein P0662B01.23 (Oryza sativa subsp. japonica)	NO DOMAIN
OsHR05T01827-R1	Similar to P0663H05.44 Putative uncharacterized protein P0453B09.28 (Oryza sativa subsp. japonica)	NO DOMAIN
OsHR06T02981-R1	Similar to P0664F03.14 Putative uncharacterized protein P0664F03.14 (Oryza sativa subsp. japonica)	NO DOMAIN
OsHRUnT21357-R1	Similar to P0664F03.32 Putative uncharacterized protein P0664F03.32 (Oryza sativa subsp. japonica)	NO DOMAIN
OsHR09T03019-R1	Similar to P0669G04.16 Putative uncharacterized protein P0669G04.16 (Oryza sativa subsp. japonica)	NO DOMAIN
OsHR01T00277-R1	Similar to P0669H03.22 Epstein-Barr virus EBNA-1-like protein (Oryza sativa subsp. japonica)	NO DOMAIN
OsHR06T00872-R1	Similar to P0669H03.22 Epstein-Barr virus EBNA-1-like protein (Oryza sativa subsp. japonica)	NO DOMAIN
OsHR06T03957-R1	Similar to P0669H03.22 Epstein-Barr virus EBNA-1-like protein (Oryza sativa subsp. japonica)	NO DOMAIN
OsHRUnT04795-R1	Similar to P0671B11.23 Putative uncharacterized protein P0671B11.23 (Oryza sativa subsp. japonica)	NO DOMAIN
OsHR01T05231-R1	Similar to P0671D01.23 Putative uncharacterized protein P0671D01.23 (Oryza sativa subsp. japonica)	DUF605	PF04652.11
OsHR03T02083-R1	Similar to P0672D08.43 Os01g0102400 protein (Oryza sativa subsp. japonica)	NO DOMAIN
OsHRUnT20134-R1	Similar to P0676G08.14 Putative uncharacterized protein OSJNBb0093M23.35 (Oryza sativa subsp. japonica)	NO DOMAIN
OsHR01T03060-R1	Similar to P0676G08.24 Putative uncharacterized protein P0676G08.24 (Oryza sativa subsp. japonica)	NO DOMAIN
OsHR01T03061-R1	Similar to P0676G08.25 Putative uncharacterized protein P0676G08.25 (Oryza sativa subsp. japonica)	NO DOMAIN
OsHR07T02253-R1	Similar to P0677G01.18 Putative uncharacterized protein P0677G01.18 (Oryza sativa subsp. japonica)	NO DOMAIN
OsHR01T07319-R1	Similar to P0677H08.29 Potential cadmium/zinc-transporting ATPase 4-like (Oryza sativa subsp. japonica)	NO DOMAIN
OsHRUnT10681-R1	Similar to P0679C08.29 Putative uncharacterized protein P0679C08.29 (Oryza sativa subsp. japonica)	NO DOMAIN
OsHR06T00328-R1	Similar to P0679C08.9 Putative uncharacterized protein P0493C11.27 (Oryza sativa subsp. japonica)	NO DOMAIN
OsHR05T01646-R1	Similar to P0679C12.39 Pr1-like protein (Oryza sativa subsp. japonica)	NO DOMAIN
OsHRUnT14019-R1	Similar to P0679C12.39 Pr1-like protein (Oryza sativa subsp. japonica)	NO DOMAIN
OsHRUnT07544-R1	Similar to P0680F05.41 Putative uncharacterized protein OJ1613_G04.2 (Oryza sativa subsp. japonica)	NO DOMAIN
OsHR09T03047-R1	Similar to P0681F10.15 Putative uncharacterized protein P0681F10.15 (Oryza sativa subsp. japonica)	Pro-rich	PF15240.1
OsHR08T01117-R1	Similar to P0682A06.37 Putative uncharacterized protein P0682A06.37 (Oryza sativa subsp. japonica)	Dscam_C	PF12355.3
OsHRUnT13282-R1	Similar to P0682A06.41 Putative uncharacterized protein OJ1217_D10.3 (Oryza sativa subsp. japonica)	NO DOMAIN
OsHRUnT16009-R1	Similar to P0682A06.41 Putative uncharacterized protein OJ1217_D10.3 (Oryza sativa subsp. japonica)	NO DOMAIN
OsHRUnT01474-R1	Similar to P0682B08.30 Os01g0301700 protein (Oryza sativa subsp. japonica)	NO DOMAIN
OsHRUnT21796-R1	Similar to P0683E12.21 Putative uncharacterized protein P0683E12.21 (Oryza sativa subsp. japonica)	DUF3710	PF12502.3
OsHR10T02724-R1	Similar to P0683F12.10 Pupative polyprotein (Oryza sativa subsp. japonica)	Mak16	PF04874.9
OsHR02T04885-R1	Similar to P0684A08.23 Os02g0670000 protein (Oryza sativa subsp. japonica)	NO DOMAIN
OsHR02T06019-R1	Similar to P0684F11.27 Putative uncharacterized protein P0516G10.1 (Oryza sativa subsp. japonica)	DUF1183	PF06682.7
OsHR08T02835-R1	Similar to P0685B10.32 Putative uncharacterized protein P0685B10.32 (Oryza sativa subsp. japonica)	NO DOMAIN
OsHRUnT12436-R1	Similar to P0685E10.2 Uncharacterized protein (Oryza sativa subsp. japonica)	NO DOMAIN
OsHR09T02895-R1	Similar to P0685E10.8 Uncharacterized protein (Oryza sativa subsp. japonica)	Tnp_DNA_bind	PF14706.1
OsHR02T06750-R1	Similar to P0686E09.23 Putative uncharacterized protein P0686E09.23 (Oryza sativa subsp. japonica)	NO DOMAIN
OsHR03T00459-R1	Similar to P0686E09.23 Putative uncharacterized protein P0686E09.23 (Oryza sativa subsp. japonica)	NO DOMAIN
OsHR04T03814-R1	Similar to P0686E09.23 Putative uncharacterized protein P0686E09.23 (Oryza sativa subsp. japonica)	NO DOMAIN
OsHR10T02421-R1	Similar to P0686E09.23 Putative uncharacterized protein P0686E09.23 (Oryza sativa subsp. japonica)	NO DOMAIN
OsHRUnT05217-R1	Similar to P0686E09.23 Putative uncharacterized protein P0686E09.23 (Oryza sativa subsp. japonica)	NO DOMAIN
OsHRUnT19097-R1	Similar to P0686E09.23 Putative uncharacterized protein P0686E09.23 (Oryza sativa subsp. japonica)	NO DOMAIN
OsHR01T02138-R1	Similar to P0686H11.10 Putative uncharacterized protein P0605H02.50 (Oryza sativa subsp. japonica)	NO DOMAIN
OsHR01T07014-R1	Similar to P0686H11.10 Putative uncharacterized protein P0605H02.50 (Oryza sativa subsp. japonica)	NO DOMAIN
OsHR12T03031-R1	Similar to P0686H11.16 Putative uncharacterized protein P0686H11.16 (Oryza sativa subsp. japonica)	DUF605	PF04652.11
OsHR06T03639-R1	Similar to P0688A04.23 Putative uncharacterized protein P0006C01.45 (Oryza sativa subsp. japonica)	DUF3673	PF12425.3
OsHR04T00800-R1	Similar to P0688A04.23 Putative uncharacterized protein P0006C01.45 (Oryza sativa subsp. japonica)	NO DOMAIN
OsHR01T04865-R1	Similar to P0688A04.35 Putative uncharacterized protein P0688A04.35 (Oryza sativa subsp. japonica)	NO DOMAIN
OsHR08T03785-R1	Similar to P0688H12.34 Putative uncharacterized protein P0688H12.34 (Oryza sativa subsp. japonica)	NO DOMAIN
OsHR05T01305-R1	Similar to P0688H12.7 Putative uncharacterized protein OSJNBa0073A18.42 (Oryza sativa subsp. japonica)	NO DOMAIN
OsHR09T02232-R1	Similar to P0689B09.29 Putative uncharacterized protein P0689B09.29 (Oryza sativa subsp. japonica)	DUF4456	PF14644.1
OsHR08T00168-R1	Similar to P0689B09.34 Putative uncharacterized protein P0689B09.34 (Oryza sativa subsp. japonica)	NO DOMAIN
OsHRUnT01248-R1	Similar to P0689B12.24 Putative uncharacterized protein P0689B12.24 (Oryza sativa subsp. japonica)	K_channel_TID	PF07941.6
OsHRUnT07754-R1	Similar to P0689H05.29 Putative uncharacterized protein P0689H05.29 (Oryza sativa subsp. japonica)	NO DOMAIN
OsHRUnT10039-R1	Similar to P0691E06.18 Putative disease resistance protein RPS2 (Oryza sativa subsp. japonica)	NO DOMAIN
OsHRUnT02884-R1	Similar to P0691E09.7 Putative uncharacterized protein P0417G12.31 (Oryza sativa subsp. japonica)	NO DOMAIN
OsHR08T00962-R1	Similar to P0691F12.22 Putative uncharacterized protein P0691F12.22 (Oryza sativa subsp. japonica)	NO DOMAIN
OsHR01T05668-R1	Similar to P0692C11.1 Putative uncharacterized protein P0684B02.20 (Oryza sativa subsp. japonica)	NO DOMAIN
OsHR03T05126-R1	Similar to P0692C11.15 Os01g0705800 protein (Oryza sativa subsp. japonica)	NO DOMAIN
OsHR09T01357-R1	Similar to P0692F07.11 Putative uncharacterized protein P0692F07.11 (Oryza sativa subsp. japonica)	NO DOMAIN
OsHRUnT20851-R1	Similar to P0692F07.17 Putative uncharacterized protein P0692F07.17 (Oryza sativa subsp. japonica)	NO DOMAIN
OsHRUnT17280-R1	Similar to P0694A04.2 Plant disease resistance polyprotein-like (Oryza sativa subsp. japonica)	NO DOMAIN
OsHR01T05176-R1	Similar to P0694A04.27 Putative uncharacterized protein P0694A04.27 (Oryza sativa subsp. japonica)	Mito_fiss_reg	PF05308.6
OsHR01T06312-R1	Similar to P0695H10.20 Putative uncharacterized protein P0695H10.20 (Oryza sativa subsp. japonica)	4HBT_3	PF13622.1
OsHRUnT19841-R1	Similar to P0695H10.20 Putative uncharacterized protein P0695H10.20 (Oryza sativa subsp. japonica)	NO DOMAIN
OsHR12T02928-R1	Similar to P0696E01.39 Putative uncharacterized protein P0004A09.18 (Oryza sativa subsp. japonica)	NO DOMAIN
OsHRUnT12712-R1	Similar to P0696F12.25 Putative uncharacterized protein P0696F12.25 (Oryza sativa subsp. japonica)	NO DOMAIN
OsHRUnT06071-R1	Similar to P0696F12.27 Putative uncharacterized protein P0696F12.27 (Oryza sativa subsp. japonica)	NO DOMAIN
OsHR02T03292-R1	Similar to P0697D09.17 Putative uncharacterized protein P0503E05.34 (Oryza sativa subsp. japonica)	IATP	PF04568.7
OsHR09T00279-R1	Similar to P0697D09.3 Putative uncharacterized protein P0503E05.20 (Oryza sativa subsp. japonica)	NO DOMAIN
OsHR11T01778-R1	Similar to P0697D09.4 Putative uncharacterized protein P0503E05.21 (Oryza sativa subsp. japonica)	DUF834	PF05754.9
OsHR01T00208-R1	Similar to P0698A04.21 Putative uncharacterized protein P0698A04.21 (Oryza sativa subsp. japonica)	NO DOMAIN
OsHR01T00209-R1	Similar to P0698A04.24 Putative uncharacterized protein P0698A04.24 (Oryza sativa subsp. japonica)	NO DOMAIN
OsHR02T01125-R1	Similar to P0700F06.37 Putative uncharacterized protein OJ1695_H09.5 (Oryza sativa subsp. japonica)	DUF4648	PF15505.1
OsHR02T04796-R1	Similar to P0701D05.12 Putative uncharacterized protein P0701D05.12 (Oryza sativa subsp. japonica)	NO DOMAIN
OsHRUnT09556-R1	Similar to P0701F11.20 Putative uncharacterized protein P0668D04.1 (Oryza sativa subsp. japonica)	NO DOMAIN
OsHR03T01238-R1	Similar to P0701F11.34 Putative uncharacterized protein P0668D04.15 (Oryza sativa subsp. japonica)	NO DOMAIN
OsHR09T00060-R1	Similar to P0702B09.32 Putative uncharacterized protein P0702B09.32 (Oryza sativa subsp. japonica)	NO DOMAIN
OsHR01T01957-R1	Similar to P0702D12.19 Putative uncharacterized protein P0702D12.19 (Oryza sativa subsp. japonica)	NO DOMAIN
OsHR04T03239-R1	Similar to P0702D12.22 Putative uncharacterized protein P0702D12.22 (Oryza sativa subsp. japonica)	NO DOMAIN
OsHR11T02109-R1	Similar to P0702F03.14 Putative uncharacterized protein P0702F03.14 (Oryza sativa subsp. japonica)	NO DOMAIN
OsHR08T01609-R1	Similar to P0702F03.5 Putative uncharacterized protein P0702F03.5 (Oryza sativa subsp. japonica)	NO DOMAIN
OsHRUnT10534-R1	Similar to P0702F05.9 Putative uncharacterized protein P0046E09.29 (Oryza sativa subsp. japonica)	NO DOMAIN
OsHRUnT05600-R1	Similar to P0702H08.10 Os01g0530100 protein (Oryza sativa subsp. japonica)	NO DOMAIN
OsHRUnT02630-R1	Similar to P0704D04.26 Putative uncharacterized protein OSJNBa0090K04.18 (Oryza sativa subsp. japonica)	NO DOMAIN
OsHRUnT02637-R1	Similar to P0704D04.35 Putative uncharacterized protein OSJNBa0090K04.27 (Oryza sativa subsp. japonica)	NO DOMAIN
OsHR01T04640-R1	Similar to P0704D04.6 Putative uncharacterized protein P0704D04.6 (Oryza sativa subsp. japonica)	NO DOMAIN
OsHR03T02821-R1	Similar to P0704D04.6 Putative uncharacterized protein P0704D04.6 (Oryza sativa subsp. japonica)	NO DOMAIN
OsHRUnT10425-R1	Similar to P0705A04.11 Putative fibroblast growth factor 2-interacting factor (Oryza sativa subsp. japonica)	NO DOMAIN
OsHR07T02310-R1	Similar to P0705A04.41 Putative uncharacterized protein P0705A04.41 (Oryza sativa subsp. japonica)	NO DOMAIN
OsHRUnT06094-R1	Similar to P0705A05.129 Putative uncharacterized protein OSJNBa0044E16.13 (Oryza sativa subsp. japonica)	YqfQ	PF14181.1
OsHR01T01922-R1	Similar to P0706B05.21 Putative uncharacterized protein P0706B05.21 (Oryza sativa subsp. japonica)	NO DOMAIN
OsHR01T01923-R1	Similar to P0706B05.22 Putative uncharacterized protein P0706B05.22 (Oryza sativa subsp. japonica)	NO DOMAIN
OsHR01T04492-R1	Similar to P0710A02.11 Splicing coactivator subunit-like protein (Oryza sativa subsp. japonica)	NO DOMAIN
OsHR04T03589-R1	Similar to P0710E05.16 Putative uncharacterized protein P0710E05.16 (Oryza sativa subsp. japonica)	NO DOMAIN
OsHR04T01297-R1	Similar to P0710F09.120 Putative uncharacterized protein P0710F09.120 (Oryza sativa subsp. japonica)	NO DOMAIN
OsHR03T00540-R1	Similar to P0711H09.24 Os08g0513600 protein (Oryza sativa subsp. japonica)	NO DOMAIN
OsHR01T04903-R1	Similar to P0724B10.34 Putative uncharacterized protein P0724B10.34 (Oryza sativa subsp. japonica)	NO DOMAIN
OsHR01T05140-R1	Similar to P0734C01.45 Calcineurin B-like protein (Oryza sativa subsp. japonica)	NO DOMAIN
OsHR06T01876-R1	Similar to P0734C01.45 Calcineurin B-like protein (Oryza sativa subsp. japonica)	NO DOMAIN
OsHR06T04766-R1	Similar to P0778G11.14 Putative uncharacterized protein P0778G11.14 (Oryza sativa subsp. japonica)	NO DOMAIN
OsHR02T02030-R1	Similar to Putative uncharacterized protein (Oryza sativa subsp. japonica)	NO DOMAIN
OsHR03T01650-R1	Similar to Putative uncharacterized protein (Oryza sativa subsp. japonica)	NO DOMAIN
OsHR03T03073-R1	Similar to RGA5 CC-NB-LRR-type protein (Oryza sativa subsp. japonica)	NO DOMAIN
OsHR12T02205-R1	Similar to Similar to an Arabidopsis thialiana chromosome BAC genomic sequence (Oryza sativa subsp. japonica)	NO DOMAIN
OsHR03T04449-R1	Similar to SPL15 Squamosa promoter-binding-like protein 15 (Oryza sativa subsp. japonica)	NO DOMAIN
OsHR06T01113-R1	Similar to SPP2 Signal peptide peptidase 2 (Oryza sativa subsp. japonica)	Peptidase_A22B	PF04258.8
OsHR05T01423-R1	Similar to SSIV-2 Soluble starch synthase IV-2 (Oryza sativa subsp. japonica)	NO DOMAIN
OsHR03T01342-R1	Similar to TERT Telomerase reverse transcriptase (Oryza sativa subsp. japonica)	SprT-like	PF10263.4
OsHR05T04284-R1	Similar to WRKY17 (Oryza sativa subsp. japonica)	NO DOMAIN
OsHRUnT14495-R1	Similar to YSL12 Probable metal-nicotianamine transporter YSL12 (Oryza sativa subsp. japonica)	NO DOMAIN
