# Supplementary material for: Indica rice genome assembly, annotation and mining of blast disease resistance genes
Source: BMC Genomics. 2016 Mar 16;17:242. doi: 10.1186/s12864-016-2523-7 (PMC4793524; doi:10.1186/s12864-016-2523-7)
Supplement: Additional file 10: — Gene under positive selection in indica-indica and indica-japonica comparisons. (XLSX 21 kb) [file 12864_2016_2523_MOESM10_ESM.xlsx]

## Sheet: Table S7
Table S7: Gene under positive selection in indica-indica and indica-japonica comparisons.
Homologs	Annotation	Method	Ka	Ks	Ka/Ks	P-Value(Fisher)	Length	Group
LOC_Os03g07290-OsHRUnT00031-R1	structural constituent of ribosome, putative, expressed	NG	0.0481675	0.0054249	8.87897	0.0285877	339	indica-japonica
LOC_Os12g31310-OsHRUnT04158-R1	retrotransposon, putative, centromere-specific	NG	0.124915	0.0164577	7.59005	0.0137316	183	indica-japonica
LOC_Os03g57400-OsHRUnT21217-R1	expressed protein	NG	0.177169	0.0360256	4.91786	0.0148664	285	indica-japonica
LOC_Os07g42324-OsHRUnT05544-R1	expressed protein	NG	1.47491	0.698288	2.11218	0.0015112	360	indica-japonica
LOC_Os01g66310-OsHRUnT20281-R1	expressed protein	NG	0.221621	0.109189	2.02971	0.0424521	381	indica-japonica
LOC_Os01g37690-OsHR01T04114-R1	sodium/calcium exchanger protein, putative, expressed	NG	0.192487	0.0979559	1.96504	0.00208579	972	indica-japonica
LOC_Os03g11710-OsHR03T01014-R1	expressed protein	NG	1.85781	0.946199	1.96345	8.49539e-06	1050	indica-japonica
LOC_Os02g09520-OsHR08T04360-R1	expressed protein	NG	1.10227	0.570767	1.9312	0.00479356	315	indica-japonica
LOC_Os05g50470-OsHR01T02154-R1	expressed protein	NG	1.42884	0.752723	1.89822	4.18121e-05	774	indica-japonica
LOC_Os01g50290-OsHR01T05603-R1	expressed protein	NG	0.327353	0.174906	1.8716	0.0142512	495	indica-japonica
LOC_Os04g26320-OsHRUnT19361-R1	mannose-binding lectin, putative, expressed	NG	0.195737	0.106427	1.83916	0.0279713	666	indica-japonica
LOC_Os02g41480-OsHR06T05032-R1	OsWAK12 - OsWAK receptor-like cytoplasmic kinase OsWAK-RLCK, expressed	NG	1.27711	0.71002	1.7987	5.42293e-06	1149	indica-japonica
LOC_Os02g21290-OsHRUnT19878-R1	expressed protein	NG	1.76596	1.00245	1.76164	0.0129694	492	indica-japonica
LOC_Os09g23550-OsHRUnT22023-R1	dehydrogenase, putative, expressed	NG	1.27533	0.7406	1.72202	0.000624353	750	indica-japonica
LOC_Os01g04360-OsHRUnT09092-R1	hsp20/alpha crystallin family protein, putative, expressed	NG	1.28666	0.768345	1.67459	0.0145741	447	indica-japonica
LOC_Os09g28480-OsHR09T02510-R1	expressed protein	NG	1.43597	0.863692	1.66259	0.00948541	546	indica-japonica
LOC_Os10g28840-OsHR10T02028-R1	speckle-type POZ protein, putative, expressed	NG	1.36836	0.831534	1.64558	0.0083085	522	indica-japonica
LOC_Os01g72370-OsHR01T08199-R1	helix-loop-helix DNA-binding domain containing protein, expressed	NG	1.66235	1.01663	1.63515	0.0218912	528	indica-japonica
LOC_Os09g17146-OsHR09T01478-R1	expressed protein	NG	1.62103	0.998441	1.62356	0.00395078	792	indica-japonica
LOC_Os10g41420-OsHR10T03058-R1	expressed protein	NG	1.73644	1.07613	1.6136	0.0112055	636	indica-japonica
LOC_Os01g06340-OsHR03T02552-R1	expressed protein	NG	0.410814	0.259551	1.58278	0.0237156	549	indica-japonica
LOC_Os02g51970-OsHR02T06198-R1	phosphate-induced protein 1 conserved region domain containing protein, expressed	NG	1.54267	0.994715	1.55086	0.0103186	768	indica-japonica
LOC_Os10g41270-OsHRUnT01695-R1	triacylglycerol lipase like protein, putative, expressed	NG	1.16394	0.772628	1.50647	0.000111275	1602	indica-japonica
LOC_Os01g61350-OsHR01T06852-R1	glutaredoxin, putative, expressed	NG	1.02703	0.69163	1.48493	0.0242537	546	indica-japonica
LOC_Os05g27670-OsHR10T00986-R1	expressed protein	NG	1.45627	0.99659	1.46125	0.0363228	591	indica-japonica
LOC_Os02g57900-OsHR02T06815-R1	expressed protein	NG	1.78244	1.23678	1.4412	0.048855	858	indica-japonica
LOC_Os01g46290-OsHR01T00859-R1	lipase, putative, expressed	NG	0.375646	0.265072	1.41715	0.0170065	1161	indica-japonica
LOC_Os12g34360-OsHR12T02839-R1	expressed protein	NG	0.427771	0.311885	1.37157	0.00415842	1779	indica-japonica
LOC_Os03g60310-OsHR03T06270-R1	expressed protein	NG	1.50478	1.10838	1.35763	0.0301062	1158	indica-japonica
BGIOSGA040049-TA-OsHR01T00613-R1	rRNA N-glycosidase	NG	1.5225	1.00114	1.52077	0.0191737	672	indica-indica
BGIOSGA004123-TA-OsHR01T00859-R1	Phospholipase A1-II 3	NG	0.377552	0.265119	1.42409	0.0139361	1161	indica-indica
BGIOSGA011416-TA-OsHR01T01775-R1	Putative subtilisin-like protein	NG	1.11426	0.789982	1.41048	0.0225095	786	indica-indica
BGIOSGA020437-TA-OsHR01T02154-R1	OSJNBa0017N18.23 Os05g0581600 protein (Oryza sativa subsp. japonica)	NG	1.44096	0.752723	1.91432	2.98573e-05	774	indica-indica
BGIOSGA000963-TA-OsHR01T05603-R1	Putative uncharacterized protein	NG	0.339598	0.154816	2.19357	0.00227472	495	indica-indica
BGIOSGA004732-TA-OsHR01T06852-R1	Glutaredoxin-like protein	NG	1.01518	0.694228	1.46232	0.0306787	546	indica-indica
BGIOSGA000169-TA-OsHR01T08022-R1	HAP3 subunit of HAP complex	NG	0.251537	0.152568	1.64869	0.0497875	516	indica-indica
BGIOSGA006927-TA-OsHR02T01126-R1	Os02g0201300 Os02g0201300 protein (Fragment) (Oryza sativa subsp. japonica)	NG	0.437721	0.27269	1.6052	0.0420516	396	indica-indica
BGIOSGA038239-TA-OsHR02T05525-R1	mdr11 MDR-like ABC transporter	NG	1.01445	0.807533	1.25623	0.0224408	1749	indica-indica
BGIOSGA005593-TA-OsHR02T06198-R1	Os02g0756300 Os02g0756300 protein (Fragment) (Oryza sativa subsp. japonica)	NG	1.54267	0.994715	1.55086	0.0103186	768	indica-indica
BGIOSGA011002-TA-OsHR03T01608-R1	Heat shock cognate 70 kDa protein, putative, expressed	NG	0.282538	0.174358	1.62045	0.00338802	1245	indica-indica
BGIOSGA002363-TA-OsHR03T02552-R1	Expressed protein	NG	0.410814	0.259551	1.58278	0.0237156	549	indica-indica
BGIOSGA013093-TA-OsHR03T04197-R1	Cucumisin-like serine protease, putative, expressed	NG	1.38503	0.65307	2.12079	3.68812e-10	1290	indica-indica
BGIOSGA015523-TA-OsHR04T00878-R1	Putative uncharacterized protein	NG	0.139168	0.0529943	2.62609	0.0334104	393	indica-indica
BGIOSGA016866-TA-OsHR04T04308-R1	OSJNBa0079A21.6 OSJNBa0079A21.6 protein (Oryza sativa subsp. japonica)	NG	2.04864	1.22904	1.66687	0.0346926	534	indica-indica
BGIOSGA039484-TA-OsHR05T03737-R1	OJ1281_H05.5 Os05g0460000 protein (Oryza sativa subsp. japonica)	NG	1.57612	0.587262	2.68385	2.26273e-21	1932	indica-indica
BGIOSGA020204-TA-OsHR05T04319-R1	Uncharacterized protein	NG	1.51397	1.07843	1.40387	0.0390879	810	indica-indica
BGIOSGA035158-TA-OsHR05T05003-R1	Os05g0349400 Os05g0349400 protein (Oryza sativa subsp. japonica)	NG	1.63575	0.762976	2.1439	0.0220713	174	indica-indica
BGIOSGA025373-TA-OsHR07T01137-R1	OJ1559_F09.109 Os07g0208000 protein (Oryza sativa subsp. japonica)	NG	1.33004	1.02694	1.29514	0.040528	1206	indica-indica
BGIOSGA027575-TA-OsHR08T00611-R1	OJ1590_E05.28 Os08g0171800 protein (Oryza sativa subsp. japonica)	NG	0.306828	0.187369	1.63756	0.016351	639	indica-indica
BGIOSGA028364-TA-OsHR08T01585-R1	Putative uncharacterized protein	NG	2.37121	1.16463	2.03602	0.0290882	309	indica-indica
BGIOSGA033087-TA-OsHR10T02260-R1	Putative early nodulin gene (Enod) related protein	NG	0.41926	0.283001	1.48148	0.0236728	762	indica-indica
BGIOSGA034629-TA-OsHR11T00142-R1	Putative uncharacterized protein	NG	1.33682	0.904606	1.4778	0.0245236	642	indica-indica
BGIOSGA030717-TA-OsHR11T00738-R1	OJ1655_B12.27 Os09g0398300 protein (Oryza sativa subsp. japonica)	NG	1.28912	0.946602	1.36184	0.0395234	897	indica-indica
BGIOSGA022306-TA-OsHR11T03426-R1	F-box domain containing protein	NG	0.858919	0.548498	1.56595	0.00113278	930	indica-indica
BGIOSGA021931-TA-OsHR11T03450-R1	Os11g0644700 Os11g0644700 protein (Oryza sativa subsp. japonica)	NG	1.32218	0.540435	2.44651	0.000123911	336	indica-indica
BGIOSGA033594-TA-OsHR11T03538-R1	Putative uncharacterized protein	NG	0.344855	0.164866	2.09173	0.00237588	516	indica-indica
BGIOSGA037498-TA-OsHR12T02839-R1	Lectin protein kinase, putative, expressed	NG	0.514634	0.377666	1.36267	0.00516182	1545	indica-indica
BGIOSGA033445-TA-OsHRUnT01695-R1	Protein kinase PVPK-1, putative, expressed	NG	1.16833	0.778289	1.50115	0.000110309	1602	indica-indica
BGIOSGA002445-TA-OsHRUnT09092-R1	Os03g0267100 Os03g0267100 protein (Oryza sativa subsp. japonica)	NG	1.1959	0.7154	1.67165	0.0112355	447	indica-indica
BGIOSGA015342-TA-OsHRUnT19361-R1	OSJNBa0063G07.9 OSJNBa0063G07.9 protein (Oryza sativa subsp. japonica)	NG	0.195737	0.106427	1.83916	0.0279713	666	indica-indica
BGIOSGA010662-TA-OsHRUnT20177-R1	Expressed protein	NG	0.164484	0.0970007	1.6957	0.0357012	732	indica-indica
