# Supplementary material for: Indica rice genome assembly, annotation and mining of blast disease resistance genes
Source: BMC Genomics. 2016 Mar 16;17:242. doi: 10.1186/s12864-016-2523-7 (PMC4793524; doi:10.1186/s12864-016-2523-7)
Supplement: Additional file 12: — Unique SSRs in HR-12 genome in comparison with Nipponbare and 93–11. (XLSX 133 kb) [file 12864_2016_2523_MOESM12_ESM.xlsx]

## Sheet: Table S8
Table S8: Unique SSRs in HR-12 genome in comparison with Nipponbare and 93-11.
Chr. Number	Marker Name	Motif	Start	End	Mismatch	HR12 product size	Reference product size	NPB	93-11	Tetep	Tadukan
Chr1_HR12	RM5646	(AAG)15	20161302	20161360	1	59	101	Absent	Absent	Present	Present
Chr1_HR12	RM6875	(TGG)9	21398800	21398937	1	138	141	Absent	Absent	Present	Present
Chr1_HR12	RM6666	(TAA)8	27618316	27618481	1	166	157	Absent	Absent	Present	Present
Chr1_HR12	RM8130	(GT)31(AT)30	21943807	21944126	1	320	291	Absent	Absent	Absent	Absent
Chr1_HR12	RM7202	(ATAG)8	22923664	22923816	1	153	157	Absent	Absent	Present	Present
Chr1_HR12	RM3825	(GA)21	31656234	31656390	1	157	147	Absent	Absent	Present	Present
Chr1_HR12	RM3196	(CT)12	27695636	27695835	1	200	198	Absent	Absent	Present	Present
Chr1_HR12	RM6463	(GCC)8	3671565	3671752	1	188	193	Absent	Absent	Present	Present
Chr1_HR12	RM10226	(AG)17	3202380	3202720	1	341	342	Absent	Absent	Present	Present
Chr1_HR12	RM10256	(GA)11	3588015	3588309	1	295	294	Absent	Absent	Present	Present
Chr1_HR12	RM10328	(TTCT)6	4581008	4581267	1	260	258	Absent	Absent	Absent	Absent
Chr1_HR12	RM10331	(TCC)8	4614619	4614840	1	222	221	Absent	Absent	Present	Absent
Chr1_HR12	RM10487	(AG)10	6461987	6462258	1	272	267	Absent	Absent	Present	Present
Chr1_HR12	RM10572	(AATA)5	7635560	7635752	1	193	193	Absent	Absent	Present	Present
Chr1_HR12	RM10574	(CTC)7	7660963	7661221	1	259	258	Absent	Absent	Present	Present
Chr1_HR12	RM10607	(GGA)7	8246026	8246306	1	281	280	Absent	Absent	Present	Present
Chr1_HR12	RM10718	(CT)10	9719423	9719516	1	94	93	Absent	Absent	Present	Present
Chr1_HR12	RM10926	(GA)10	13219496	13219643	1	148	147	Absent	Absent	Present	Absent
Chr1_HR12	RM11039	(TA)10	16496286	16496766	1	481	462	Absent	Absent	Absent	Absent
Chr1_HR12	RM11044	(TATC)5	16574372	16574656	1	285	264	Absent	Absent	Present	Present
Chr1_HR12	RM11250	(TATC)7	20016554	20016949	1	396	405	Absent	Absent	Present	Present
Chr1_HR12	RM11361	(CT)15	21858685	21858925	1	241	250	Absent	Absent	Present	Present
Chr1_HR12	RM11429	(CGC)7	22973304	22973513	1	210	185	Absent	Absent	Present	Present
Chr1_HR12	RM11730	(TTCT)5	28597386	28597471	1	86	85	Absent	Absent	Present	Present
Chr1_HR12	RM11841	(TA)27	30885817	30886217	1	401	366	Absent	Absent	Absent	Absent
Chr1_HR12	RM11864	(AT)14	31403386	31403881	1	496	459	Absent	Absent	Absent	Absent
Chr1_HR12	RM11875	(CT)10	31691496	31691679	1	184	191	Absent	Absent	Present	Present
Chr1_HR12	RM11980	(CCT)8	33440440	33440840	1	401	382	Absent	Absent	Present	Absent
Chr1_HR12	RM12176	(AT)16	36262344	36262678	1	335	295	Absent	Absent	Absent	Absent
Chr1_HR12	RM12208	(TGC)7	36813654	36813745	1	92	98	Absent	Absent	Present	Absent
Chr1_HR12	RM12221	(TGA)7	37013132	37013288	1	157	156	Absent	Absent	Absent	Present
Chr1_HR12	RM19419	(CT)37	6884051	6884193	1	143	172	Absent	Absent	Present	Present
Chr1_HR12	AUT10263	(GCC)8	3671542	3671756	1	215	219	Absent	Absent	Present	Present
Chr1_HR12	AUT10715	(TA)16	9625260	9625726	1	467	459	Absent	Absent	Absent	Absent
Chr1_HR12	AUT11272	(TA)31	20361129	20361423	1	295	264	Absent	Absent	Absent	Absent
Chr1_HR12	AUT13066	(CCT)8	4353053	4353310	1	258	260	Absent	Absent	Present	Absent
Chr1_HR12	RGNMS144	(TCT)12	12747738	12748100	1	363	364	Absent	Absent	Absent	Present
Chr1_HR12	RGNMS148	(TC)20	12664756	12665130	1	375	378	Absent	Absent	Present	Present
Chr1_HR12	RGNMS234	(CATTTC)7	13629839	13630030	1	192	226	Absent	Absent	Present	Present
Chr1_HR12	RGNMS345a	(TC)15	21248271	21248586	1	316	316	Absent	Absent	Present	Present
Chr1_HR12	RGNMS348	(TTCT)5	9602417	9602609	1	193	193	Absent	Absent	Present	Present
Chr1_HR12	RGNMS386a	(AGA)15	20161303	20161621	1	319	355	Absent	Absent	Present	Present
Chr1_HR12	RGNMS460	(CTC)7	1080198	1080374	1	177	177	Absent	Absent	Present	Present
Chr1_HR12	RGNMS1055	(TC)12	13629839	13630030	1	192	226	Absent	Absent	Present	Present
Chr1_HR12	RGNMS1099	(TG)11	12738211	12738351	1	141	135	Absent	Absent	Present	Absent
Chr1_HR12	RGNMS1151b	(TA)11	12747738	12748100	1	363	364	Absent	Absent	Absent	Present
Chr1_HR12	RGNMS1207	(GT)11	12749253	12749644	1	392	349	Absent	Absent	Absent	Absent
Chr1_HR12	RGNMS1352b	(AAAG)5	26469843	26470203	1	361	349	Absent	Absent	Absent	Absent
Chr1_HR12	RGNMS1372	(AT)12	12664756	12665130	1	375	378	Absent	Absent	Present	Present
Chr1_HR12	RGNMS1545	(GA)10	13629839	13630030	1	192	226	Absent	Absent	Present	Present
Chr1_HR12	RGNMS1630	(AG)10	12664756	12665130	1	375	378	Absent	Absent	Present	Present
Chr1_HR12	RGNMS2172	(CT)16	6899631	6899964	1	334	329	Absent	Absent	Present	Present
Chr1_HR12	RM6392	(GAC)8	10803380	10803490	2	111	118	Absent	Absent	Present	Present
Chr1_HR12	RM10800	(CTC)7	11073270	11073396	2	127	143	Absent	Absent	Present	Present
Chr1_HR12	RM10801	(CT)12	11073271	11073396	2	126	142	Absent	Absent	Present	Present
Chr1_HR12	RM11088	(GATT)5	19574704	19574966	2	263	266	Absent	Absent	Absent	Absent
Chr1_HR12	RM11444	(TA)15	23226704	23227267	2	564	537	Absent	Absent	Absent	Absent
Chr1_HR12	RM17888	(GGC)9	18275618	18275811	2	194	205	Absent	Absent	Present	Present
Chr1_HR12	RM19979	(GAA)7	17956492	17956656	2	165	170	Absent	Absent	Present	Present
Chr1_HR12	AUT11648	(AGA)9	26730408	26730496	2	89	94	Absent	Absent	Present	Present
Chr1_HR12	RGNMS7b	(CGC)7	9373646	9374001	2	356	338	Absent	Absent	Present	Present
Chr1_HR12	RGNMS318	(CATC)6	10754239	10754561	2	323	311	Absent	Absent	Absent	Absent
Chr1_HR12	RGNMS469	(TCTT)5	11938114	11938221	2	108	108	Absent	Absent	Absent	Absent
Chr1_HR12	RGNMS541b	(GAG)7	4710279	4710627	2	349	397	Absent	Absent	Absent	Absent
Chr1_HR12	RGNMS2243	(TC)16	36648906	36649292	2	387	388	Absent	Absent	Present	Present
Chr10_HR12	RM8138	(TA)30	4879413	4879522	0	110	149	Absent	Absent	Present	Present
Chr10_HR12	RM7473	(TAGA)13	13485190	13485337	1	148	188	Absent	Absent	Present	Present
Chr10_HR12	RM10312	(CT)10	8896352	8896707	1	356	365	Absent	Absent	Absent	Absent
Chr10_HR12	RM25112	(AT)41	3899571	3900206	1	636	653	Absent	Absent	Absent	Absent
Chr10_HR12	RM25113	(TG)10	3899617	3900212	1	596	613	Absent	Absent	Absent	Absent
Chr10_HR12	RGNMS528	(CCT)8	13261439	13261838	1	400	400	Absent	Absent	Absent	Absent
Chr10_HR12	RGNMS2185	(ATA)14	5254727	5255107	1	381	382	Absent	Absent	Present	Present
Chr10_HR12	RM8005	(AT)17	8060714	8060801	2	88	104	Absent	Absent	Present	Present
Chr10_HR12	RM5439	(TC)17	4548188	4548334	2	147	172	Absent	Absent	Present	Present
Chr11_HR12	RM11558	(GT)11	18040593	18040683	0	91	92	Absent	Absent	Present	Present
Chr11_HR12	RM11982	(CCT)8	17967668	17967875	0	208	194	Absent	Absent	Present	Present
Chr11_HR12	RM11984	(GCG)7	17939933	17940078	0	146	145	Absent	Absent	Present	Present
Chr12_HR12	RM10009	(AG)31	14857863	14858144	0	282	289	Absent	Absent	Present	Present
Chr12_HR12	RGNMS127	(TA)14	15511944	15512357	0	414	392	Absent	Absent	Present	Present
Chr12_HR12	RGNMS212	(TA)43	14858724	14858878	0	155	158	Absent	Absent	Present	Present
Chr12_HR12	RGNMS3802	(CGG)7	2067618	2067971	1	354	348	Absent	Absent	Absent	Absent
Chr12_HR12	RM15573	(GT)13	7608379	7609002	2	624	662	Absent	Absent	Present	Present
Chr2_HR12	RM3495	(CT)24	2673584	2673739	0	156	179	Absent	Absent	Present	Present
Chr2_HR12	RM7215	(ATAG)10	4199544	4199645	0	102	110	Absent	Absent	Present	Present
Chr2_HR12	RM5356	(TC)13	8075837	8075982	0	146	152	Absent	Absent	Present	Present
Chr2_HR12	RM6611	(GGC)9	16120445	16120579	0	135	144	Absent	Absent	Present	Present
Chr2_HR12	RM1234	(AG)15	9866560	9866698	0	139	141	Absent	Absent	Present	Present
Chr2_HR12	RM6247	(CTC)8	5291879	5291981	0	103	103	Absent	Absent	Present	Present
Chr2_HR12	RM6137	(CGC)9	31022057	31022212	0	156	168	Absent	Absent	Present	Present
Chr2_HR12	RM3858	(GA)26	17414920	17415029	0	110	132	Absent	Absent	Present	Absent
Chr2_HR12	RM5897	(ATT)15	5978791	5978937	0	147	141	Absent	Absent	Present	Present
Chr2_HR12	RM3828	(GA)21	6677509	6677700	0	192	180	Absent	Absent	Present	Present
Chr2_HR12	RM6230	(CGT)8	4642450	4642605	0	156	158	Absent	Absent	Present	Present
Chr2_HR12	RM1347	(AG)23	4790463	4790565	0	103	119	Absent	Absent	Present	Present
Chr2_HR12	RM5764	(AGA)8	1511675	1511788	0	114	114	Absent	Absent	Present	Absent
Chr2_HR12	RM3501	(CT)25	8823364	8823557	0	194	218	Absent	Absent	Present	Present
Chr2_HR12	RM6367	(GAA)14	1151526	1151727	0	202	202	Absent	Absent	Present	Present
Chr2_HR12	RM7562	(TCCA)7	1798493	1798659	0	167	155	Absent	Absent	Present	Present
Chr2_HR12	RM7451	(TAAT)8	702282	702431	0	150	154	Absent	Absent	Present	Present
Chr2_HR12	RM5529	(TG)13	2159830	2159986	0	157	167	Absent	Absent	Present	Present
Chr2_HR12	RM8080	(CTT)5(AGA)4	4657374	4657487	0	114	114	Absent	Absent	Present	Present
Chr2_HR12	RM7033	(AAAT)10	1586972	1587113	0	142	142	Absent	Absent	Present	Present
Chr2_HR12	RM6933	(TTA)22	25685174	25685361	0	188	215	Absent	Absent	Present	Present
Chr2_HR12	RM6023	(CCG)8	18963837	18964041	0	205	214	Absent	Absent	Present	Absent
Chr2_HR12	RM1342	(AG)22	24602592	24602714	0	123	145	Absent	Absent	Present	Absent
Chr2_HR12	RM6942	(TTA)44	15809293	15809563	0	271	271	Absent	Absent	Absent	Absent
Chr2_HR12	RM6295	(TCT)9	25809199	25809334	0	136	129	Absent	Absent	Present	Present
Chr2_HR12	RM6151	(CGC)9	1869725	1869893	0	169	169	Absent	Absent	Present	Present
Chr2_HR12	RM3340	(CT)15	430059	430175	0	117	117	Absent	Absent	Present	Present
Chr2_HR12	RM7622	(TGTT)6	342640	342791	0	152	152	Absent	Absent	Present	Present
Chr2_HR12	RM3390	(CT)16	6695680	6695785	0	106	106	Absent	Absent	Present	Absent
Chr2_HR12	RM5340	(TC)12	6542470	6542640	0	171	157	Absent	Absent	Present	Present
Chr2_HR12	RM3294	(CT)14	4645492	4645699	0	208	212	Absent	Absent	Present	Absent
Chr2_HR12	RM7144	(ATAC)7	7631082	7631199	0	118	118	Absent	Absent	Present	Present
Chr2_HR12	RM5101	(TA)35	16325431	16325545	0	115	161	Absent	Absent	Absent	Absent
Chr2_HR12	RM6509	(GCG)8	17565421	17565569	0	149	149	Absent	Absent	Present	Present
Chr2_HR12	RM6800	(TCT)8	406177	406334	0	158	158	Absent	Absent	Present	Present
Chr2_HR12	RM5664	(AAT)9	4873136	4873211	0	76	82	Absent	Absent	Present	Present
Chr2_HR12	RM5791	(AGC)8	9333005	9333101	0	97	103	Absent	Absent	Present	Present
Chr2_HR12	RM3762	(GA)18	20238477	20238566	0	90	102	Absent	Absent	Present	Present
Chr2_HR12	RM5422	(TC)16	1909969	1910153	0	185	173	Absent	Absent	Present	Present
Chr2_HR12	RM3096	(AT)49	2634767	2634931	0	165	199	Absent	Absent	Absent	Absent
Chr2_HR12	RM10007	(CTC)7	30540681	30540769	0	89	88	Absent	Absent	Present	Present
Chr2_HR12	RM11589	(GA)10	8223001	8223582	0	582	584	Absent	Absent	Present	Present
Chr2_HR12	AUT11035	(TC)16	1909802	1910154	0	353	340	Absent	Absent	Present	Present
Chr2_HR12	RGNMS168c	(TATT)5	2010528	2010762	0	235	235	Absent	Absent	Present	Present
Chr2_HR12	RGNMS204	(TC)16	1909798	1910125	0	328	311	Absent	Absent	Present	Present
Chr2_HR12	RGNMS210	(AT)43	30540417	30540759	0	343	343	Absent	Absent	Present	Present
Chr2_HR12	RGNMS435a	(AT)44	30546246	30546434	0	189	189	Absent	Absent	Present	Present
Chr2_HR12	RGNMS553	(TGG)8	4565965	4566340	0	376	364	Absent	Absent	Absent	Absent
Chr2_HR12	RM6366	(AGA)14	23495354	23495511	1	158	145	Absent	Absent	Present	Absent
Chr2_HR12	RM3505	(CT)25	6603918	6604080	1	163	160	Absent	Absent	Present	Present
Chr2_HR12	RM6748	(TAT)18	3586546	3586672	1	127	161	Absent	Absent	Present	Present
Chr2_HR12	RM4949	(TA)30	4247382	4247525	1	144	189	Absent	Absent	Present	Present
Chr2_HR12	RM1106	(AG)12	5563373	5563574	1	202	194	Absent	Absent	Absent	Absent
Chr2_HR12	RM3763	(GA)18	24361198	24361357	1	160	154	Absent	Absent	Present	Present
Chr2_HR12	RM6844	(TCT)30	16332798	16332967	1	170	209	Absent	Absent	Present	Present
Chr2_HR12	RM7252	(ATCT)6	201724	201888	1	165	165	Absent	Absent	Present	Present
Chr2_HR12	RM11036	(CCA)7	1916482	1916880	1	399	386	Absent	Absent	Present	Present
Chr2_HR12	RM13257	(GCG)7	16271933	16272103	1	171	170	Absent	Absent	Present	Present
Chr2_HR12	RM12329	(GA)15	634889	635128	1	240	239	Absent	Absent	Present	Present
Chr2_HR12	RM12498	(TTTC)5	2936370	2936569	1	200	199	Absent	Absent	Present	Present
Chr2_HR12	RM12632	(TA)40	4523764	4524259	1	496	472	Absent	Absent	Absent	Absent
Chr2_HR12	RM12746	(AGC)8	6181676	6182107	1	432	431	Absent	Absent	Present	Absent
Chr2_HR12	RM12849	(AT)12	7473690	7473965	1	276	285	Absent	Absent	Present	Present
Chr2_HR12	RM13154	(ATA)34	13633562	13633989	1	428	466	Absent	Absent	Absent	Absent
Chr2_HR12	RM13192	(CTC)7	14689742	14690347	1	606	558	Absent	Absent	Absent	Absent
Chr2_HR12	RM13208	(CAG)7	15044155	15044442	1	288	287	Absent	Absent	Present	Present
Chr2_HR12	RM13209	(TA)31	15023614	15023864	1	251	284	Absent	Absent	Present	Present
Chr2_HR12	RM13223	(AAT)22	15356057	15356473	1	417	428	Absent	Absent	Present	Present
Chr2_HR12	RM13302	(GGA)8	16983809	16984026	1	218	218	Absent	Absent	Present	Absent
Chr2_HR12	RM13576	(GA)11	21196401	21196593	1	193	170	Absent	Absent	Present	Present
Chr2_HR12	RM13601	(TC)11	21602211	21602550	1	340	350	Absent	Absent	Absent	Absent
Chr2_HR12	RM13616	(TTA)22	22020412	22020873	1	462	452	Absent	Absent	Present	Present
Chr2_HR12	RM13619	(AT)24	22071419	22071828	1	410	389	Absent	Absent	Absent	Absent
Chr2_HR12	RM13790	(AC)10	24581887	24582325	1	439	416	Absent	Absent	Present	Absent
Chr2_HR12	RM13943	(AG)11	27079023	27079170	1	148	145	Absent	Absent	Present	Present
Chr2_HR12	RM13976	(AT)17	27812793	27813142	1	350	332	Absent	Absent	Present	Absent
Chr2_HR12	RM14017	(GA)13	28590370	28590732	1	363	367	Absent	Absent	Present	Present
Chr2_HR12	RM14068	(TC)12	29360752	29361082	1	331	362	Absent	Absent	Absent	Absent
Chr2_HR12	RM14080	(CTG)7	29442496	29442662	1	167	163	Absent	Absent	Present	Present
Chr2_HR12	AUT13238	(ATA)49	15809304	15809678	1	375	389	Absent	Absent	Absent	Absent
Chr2_HR12	AUT13781	(GA)18	24361195	24361394	1	200	193	Absent	Absent	Present	Present
Chr2_HR12	MRG2495.RGP2495	(CT)24	2673558	2673684	1	127	151	Absent	Absent	Absent	Absent
Chr2_HR12	MRG4578.RT4578	(TG)21	16794630	16794784	1	155	193	Absent	Absent	Present	Present
Chr2_HR12	MRG5379.HAU5379	(GAA)22	21051283	21051464	1	182	230	Absent	Absent	Absent	Absent
Chr2_HR12	AUT12312	(ATCT)6	201747	201890	1	144	143	Absent	Absent	Present	Present
Chr2_HR12	AUT12786	(AT)35	6546460	6546827	1	368	349	Absent	Absent	Absent	Absent
Chr2_HR12	AUT12787	(TA)10	6546460	6546827	1	368	349	Absent	Absent	Absent	Absent
Chr2_HR12	AUT12925	(GAA)18	8202502	8202678	1	177	159	Absent	Absent	Present	Present
Chr2_HR12	AUT13710	(CA)34	23103964	23104502	1	539	556	Absent	Absent	Absent	Absent
Chr2_HR12	AUT13711	(AT)21	23103964	23104502	1	539	556	Absent	Absent	Absent	Absent
Chr2_HR12	AUT13719	(AATT)5	23190361	23190742	1	382	361	Absent	Absent	Present	Present
Chr2_HR12	AUT13799	(GCC)8	24777729	24777874	1	146	145	Absent	Absent	Present	Present
Chr2_HR12	AUT19669	(AGAT)7	8312391	8312705	1	315	344	Absent	Absent	Absent	Absent
Chr2_HR12	RGNMS538	(CGG)7	29360731	29361079	1	349	375	Absent	Absent	Present	Present
Chr2_HR12	RGNMS568b	(TTC)8	737162	737505	1	344	335	Absent	Absent	Absent	Absent
Chr2_HR12	RGNMS634	(CGG)8	21050239	21050630	1	392	382	Absent	Absent	Present	Present
Chr2_HR12	RGNMS665	(AGAT)6	685131	685497	1	367	365	Absent	Absent	Present	Present
Chr2_HR12	RM6616	(GGC)9	2675946	2676016	2	71	95	Absent	Absent	Present	Present
Chr2_HR12	RM12776	(AT)11	6445600	6445803	2	204	213	Absent	Absent	Absent	Present
Chr2_HR12	RM13406	(AGA)7	18792369	18792637	2	269	265	Absent	Absent	Present	Absent
Chr2_HR12	RM13941	(TA)10	27070766	27071114	2	349	360	Absent	Absent	Absent	Absent
Chr2_HR12	RM14063	(GCT)7	29221989	29222510	2	522	513	Absent	Absent	Present	Absent
Chr3_HR12	RM6186	(CGG)8	8930877	8930995	0	119	122	Absent	Absent	Present	Present
Chr3_HR12	RM4321	(TA)17	8798006	8798125	0	120	119	Absent	Absent	Present	Present
Chr3_HR12	RM6654	(GTG)8	9182738	9182839	0	102	102	Absent	Absent	Present	Present
Chr3_HR12	RM7086	(AGAC)7	8923122	8923257	0	136	140	Absent	Absent	Present	Present
Chr3_HR12	RM1360	(AG)25	8897574	8897699	0	126	154	Absent	Absent	Present	Present
Chr3_HR12	RM10283	(GCAG)5	4652818	4653012	0	195	198	Absent	Absent	Present	Present
Chr3_HR12	RM10284	(AG)16	4642710	4642932	0	223	220	Absent	Absent	Present	Present
Chr3_HR12	RM10368	(AACC)5	8896560	8896659	0	100	99	Absent	Absent	Present	Present
Chr3_HR12	RM10369	(GCC)7	8895720	8895903	0	184	183	Absent	Absent	Present	Present
Chr3_HR12	RM10575	(CGG)8	8738086	8738341	0	256	273	Absent	Absent	Present	Present
Chr3_HR12	RM11115	(AT)22	14093209	14093426	0	218	197	Absent	Absent	Absent	Absent
Chr3_HR12	RM11379	(CCT)7	31983104	31983411	0	308	299	Absent	Absent	Present	Present
Chr3_HR12	RM12237	(GCC)7	27441153	27441269	0	117	116	Absent	Absent	Present	Present
Chr3_HR12	RM13477	(GGA)7	3620715	3620846	0	132	129	Absent	Absent	Present	Present
Chr3_HR12	RM15607	(AT)12	22709284	22709445	0	162	137	Absent	Absent	Absent	Absent
Chr3_HR12	AUT10363	(GCC)8	8930817	8930998	0	182	184	Absent	Absent	Present	Present
Chr3_HR12	AUT10367	(TC)26	8897441	8897704	0	264	293	Absent	Absent	Present	Present
Chr3_HR12	AUT10576	(GA)12	10724286	10724462	0	177	176	Absent	Absent	Present	Present
Chr3_HR12	AUT10954	(TC)11	5529895	5530171	0	277	274	Absent	Absent	Present	Present
Chr3_HR12	AUT12608	(GTG)8	9182751	9182844	0	94	93	Absent	Absent	Present	Present
Chr3_HR12	RGNMS12	(TTCA)5	8896579	8896819	0	241	241	Absent	Absent	Present	Present
Chr3_HR12	RGNMS112	(TTAA)5	4668612	4668796	0	185	185	Absent	Absent	Present	Present
Chr3_HR12	RGNMS200b	(CCG)7	32230083	32230270	0	188	188	Absent	Absent	Present	Present
Chr3_HR12	RGNMS258	(GA)10	4668612	4668796	0	185	185	Absent	Absent	Present	Present
Chr3_HR12	RGNMS273	(GCC)7	4657023	4657281	0	259	255	Absent	Absent	Present	Present
Chr3_HR12	RM6038	(CCG)9	5257040	5257184	1	145	151	Absent	Absent	Present	Present
Chr3_HR12	RM8007	(AT)40	16479130	16479292	1	163	178	Absent	Absent	Absent	Absent
Chr3_HR12	RM3278	(CT)13	7969660	7969846	1	187	185	Absent	Absent	Present	Present
Chr3_HR12	RM5347	(TC)13	5437665	5437854	1	190	201	Absent	Absent	Present	Present
Chr3_HR12	RM3199	(CT)12	27176148	27176327	1	180	192	Absent	Absent	Present	Present
Chr3_HR12	RM15290	(CT)10	16776066	16776240	1	175	170	Absent	Absent	Present	Absent
Chr3_HR12	RM14516	(TA)10	3941627	3941878	1	252	216	Absent	Absent	Absent	Absent
Chr3_HR12	RM14792	(CGC)7	8936015	8936299	1	285	293	Absent	Absent	Present	Present
Chr3_HR12	RM14902	(GTTT)6	10844811	10844907	1	97	99	Absent	Absent	Present	Absent
Chr3_HR12	RM15093	(CT)12	13404611	13404800	1	190	199	Absent	Absent	Present	Present
Chr3_HR12	RM15158	(CCTC)5	13897960	13898163	1	204	193	Absent	Absent	Present	Present
Chr3_HR12	RM15192	(TCT)7	14453242	14453315	1	74	82	Absent	Absent	Present	Present
Chr3_HR12	RM15194	(CCG)8	14496340	14496775	1	436	424	Absent	Absent	Absent	Absent
Chr3_HR12	RM15195	(GCC)7	14496340	14496775	1	436	424	Absent	Absent	Absent	Absent
Chr3_HR12	RM15204	(AT)28	14637567	14637982	1	416	458	Absent	Absent	Present	Present
Chr3_HR12	RM15214	(CT)10	14954575	14954773	1	199	167	Absent	Absent	Absent	Absent
Chr3_HR12	RM15324	(CGC)7	18162759	18163198	1	440	445	Absent	Absent	Present	Present
Chr3_HR12	RM15466	(TA)51	20845818	20845985	1	168	209	Absent	Absent	Absent	Absent
Chr3_HR12	RM15516	(AT)24	21488835	21489184	1	350	348	Absent	Absent	Absent	Absent
Chr3_HR12	RM15652	(GAT)17	23706106	23706438	1	333	323	Absent	Absent	Present	Present
Chr3_HR12	RM15679	(CA)59	24100085	24100475	1	391	391	Absent	Absent	Absent	Absent
Chr3_HR12	RM15680	(AT)26	24100085	24100475	1	391	391	Absent	Absent	Absent	Absent
Chr3_HR12	RM15685	(GGC)7	24245658	24246121	1	464	464	Absent	Absent	Present	Present
Chr3_HR12	RM15733	(GT)10	24833642	24833812	1	171	154	Absent	Absent	Present	Absent
Chr3_HR12	RM15836	(CGTT)5	26282905	26283089	1	185	184	Absent	Absent	Present	Present
Chr3_HR12	RM15844	(TC)16	26389585	26389795	1	211	192	Absent	Absent	Present	Absent
Chr3_HR12	RM15845	(CGCT)5	26389585	26389795	1	211	192	Absent	Absent	Present	Absent
Chr3_HR12	RM15891	(CCG)7	27141829	27142216	1	388	390	Absent	Absent	Present	Present
Chr3_HR12	RM16004	(CGC)7	28599979	28600104	1	126	114	Absent	Absent	Present	Present
Chr3_HR12	RM16007	(CCT)7	28683516	28683945	1	430	402	Absent	Absent	Absent	Absent
Chr3_HR12	RM16132	(CGC)7	30652473	30652762	1	290	281	Absent	Absent	Present	Present
Chr3_HR12	RM16203	(CT)11	31851754	31851900	1	147	143	Absent	Absent	Present	Present
Chr3_HR12	RM16217	(AT)13	32059747	32059907	1	161	177	Absent	Absent	Present	Present
Chr3_HR12	RM19458	(TA)23	10698079	10698610	1	532	539	Absent	Absent	Absent	Absent
Chr3_HR12	AUT15365	(TC)15	19215317	19215667	1	351	356	Absent	Absent	Present	Present
Chr3_HR12	MRG4928.RGP4928	(ATT)34	10898531	10898767	1	237	267	Absent	Absent	Absent	Absent
Chr3_HR12	AUT14344	(CTT)8	1583698	1583875	1	178	174	Absent	Absent	Present	Present
Chr3_HR12	AUT15198	(GATG)6	14571171	14571404	1	234	233	Absent	Absent	Present	Present
Chr3_HR12	AUT16025	(CT)16	28986731	28987131	1	401	403	Absent	Absent	Present	Present
Chr3_HR12	AUT21280	(AT)13	16479054	16479248	1	195	155	Absent	Absent	Absent	Absent
Chr3_HR12	RGNMS1002	(GT)14	542921	543274	1	354	354	Absent	Absent	Present	Present
Chr3_HR12	RGNMS1017	(CCACGC)5	2673541	2673743	1	203	212	Absent	Absent	Present	Present
Chr3_HR12	RGNMS1024	(CCT)7	26175866	26176183	1	318	310	Absent	Absent	Present	Present
Chr3_HR12	RGNMS1221a	(TA)31	13928719	13929120	1	402	395	Absent	Absent	Absent	Present
Chr3_HR12	RGNMS1245	(TA)13	18068863	18068980	1	118	118	Absent	Absent	Present	Present
Chr3_HR12	RGNMS1279	(TCTTT)6	284662	284875	1	214	214	Absent	Absent	Absent	Absent
Chr3_HR12	RGNMS1291	(CGC)8	27176183	27176276	1	94	105	Absent	Absent	Present	Present
Chr3_HR12	RGNMS1299	(GA)11	14453234	14453334	1	101	109	Absent	Absent	Present	Present
Chr3_HR12	RGNMS1356b	(CGG)7	27778096	27778377	1	282	279	Absent	Absent	Present	Present
Chr3_HR12	RGNMS1391	(ACCAA)6	284662	284875	1	214	214	Absent	Absent	Absent	Absent
Chr3_HR12	RGNMS1397	(GAG)7	14548451	14548687	1	237	219	Absent	Absent	Present	Present
Chr3_HR12	RGNMS1407	(CT)15	18834792	18835030	1	239	263	Absent	Absent	Present	Present
Chr3_HR12	RGNMS1540	(CT)11	29750475	29750843	1	369	377	Absent	Absent	Present	Present
Chr3_HR12	RGNMS1636	(CT)20	29750475	29750843	1	369	377	Absent	Absent	Present	Present
Chr3_HR12	RGNMS1174	(TTC)10	284858	285198	2	341	339	Absent	Absent	Absent	Absent
Chr3_HR12	RGNMS1331b	(GCCAC)6	284858	285198	2	341	337	Absent	Absent	Absent	Absent
Chr4_HR12	RM4266	(TA)16	5882570	5882677	0	108	128	Absent	Absent	Present	Present
Chr4_HR12	RM5981	(CCA)8	2563811	2563951	0	141	145	Absent	Absent	Present	Present
Chr4_HR12	RM10643	(TCC)7	10703883	10704041	0	159	158	Absent	Absent	Present	Present
Chr4_HR12	RM12831	(GCC)7	18393507	18393893	0	387	387	Absent	Absent	Present	Absent
Chr4_HR12	RGNMS256	(ATTT)5	10697841	10698117	0	277	277	Absent	Absent	Present	Present
Chr4_HR12	RGNMS275	(ATAG)5	10697841	10698117	0	277	277	Absent	Absent	Present	Present
Chr4_HR12	RGNMS733	(CTCC)6	24295736	24295982	0	247	247	Absent	Absent	Present	Present
Chr4_HR12	RM6255	(CTC)8	24131544	24131689	1	146	145	Absent	Absent	Present	Present
Chr4_HR12	RM6992	(TTG)8	23091438	23091651	1	214	211	Absent	Absent	Present	Present
Chr4_HR12	RM5700	(AAT)20	10071652	10071913	1	262	228	Absent	Absent	Present	Present
Chr4_HR12	RM6770	(TCC)8	2210830	2210987	1	158	158	Absent	Absent	Absent	Absent
Chr4_HR12	RM1205	(AG)14	13957304	13957422	1	119	121	Absent	Absent	Present	Present
Chr4_HR12	RM2636	(AT)31	21028961	21029131	1	171	205	Absent	Absent	Present	Absent
Chr4_HR12	RM18159	(CGG)7	26611218	26611285	1	68	67	Absent	Absent	Present	Absent
Chr4_HR12	RM20338	(TAG)7	20984512	20984879	1	368	372	Absent	Absent	Present	Absent
Chr4_HR12	MRG4714.RGP4714	(AAT)28	20564736	20564895	1	160	203	Absent	Absent	Present	Present
Chr4_HR12	RGNMS1461	(TTA)7	22485274	22485558	1	285	267	Absent	Absent	Present	Absent
Chr4_HR12	RGNMS1463	(TA)29	61275	61540	1	266	262	Absent	Absent	Present	Present
Chr4_HR12	RGNMS1486	(TA)27	16019081	16019184	1	104	126	Absent	Absent	Present	Present
Chr4_HR12	RGNMS1497	(CATCC)5	61275	61540	1	266	262	Absent	Absent	Present	Present
Chr4_HR12	RGNMS1514	(ATA)12	22485274	22485558	1	285	267	Absent	Absent	Present	Absent
Chr4_HR12	RM6314	(CTT)11	13440286	13440427	2	142	169	Absent	Absent	Present	Present
Chr4_HR12	RM11260	(AT)10	4903661	4903902	2	242	239	Absent	Absent	Present	Absent
Chr5_HR12	RM6641	(GTA)14	21043778	21043913	0	136	160	Absent	Absent	Present	Present
Chr5_HR12	RM7271	(ATCT)8	21992417	21992611	0	195	215	Absent	Absent	Present	Present
Chr5_HR12	RM6112	(CGC)8	21044203	21044350	0	148	152	Absent	Absent	Present	Present
Chr5_HR12	RM5477	(TC)21	19482531	19482667	0	137	150	Absent	Absent	Present	Present
Chr5_HR12	RM3652	(GA)14	16676009	16676113	0	105	107	Absent	Absent	Present	Present
Chr5_HR12	RM5643	(AAG)15	8795768	8795944	0	177	183	Absent	Absent	Present	Present
Chr5_HR12	RM3441	(CT)19	19452955	19453069	0	115	125	Absent	Absent	Present	Present
Chr5_HR12	RM10406	(CT)15	3260226	3260472	0	247	246	Absent	Absent	Present	Absent
Chr5_HR12	RM10408	(CCT)10	3273412	3273783	0	372	385	Absent	Absent	Present	Absent
Chr5_HR12	RM11326	(AAAT)5	13831828	13832195	0	368	371	Absent	Absent	Present	Present
Chr5_HR12	RM13080	(TCGA)5	24213451	24213519	0	69	68	Absent	Absent	Present	Present
Chr5_HR12	RM13081	(ACG)8	24193767	24194038	0	272	271	Absent	Absent	Present	Present
Chr5_HR12	RM14067	(ATGC)5	19989014	19989281	0	268	271	Absent	Absent	Present	Present
Chr5_HR12	RM14612	(TG)10	19497180	19497357	0	178	187	Absent	Absent	Present	Present
Chr5_HR12	RM14616	(CT)10	19458985	19459091	0	107	95	Absent	Absent	Present	Present
Chr5_HR12	AUT12596	(CTA)14	21043775	21043908	0	134	157	Absent	Absent	Present	Present
Chr5_HR12	AUT14212	(TCT)15	8795757	8795934	0	178	183	Absent	Absent	Present	Present
Chr5_HR12	RGNMS106a	(AT)24	11529377	11529756	0	380	393	Absent	Absent	Present	Present
Chr5_HR12	RGNMS1148	(CTT)8	11529377	11529756	0	380	393	Absent	Absent	Present	Present
Chr5_HR12	RM6742	(TAT)22	11782963	11783134	1	172	178	Absent	Absent	Present	Absent
Chr5_HR12	RM1024	(AC)13	1000340	1000470	1	131	141	Absent	Absent	Present	Absent
Chr5_HR12	RM1366	(AG)26	2286769	2286914	1	146	156	Absent	Absent	Present	Absent
Chr5_HR12	RM5948	(CAC)8	15055338	15055481	1	144	141	Absent	Absent	Present	Present
Chr5_HR12	RM19149	(GTG)7	23411514	23411624	1	111	110	Absent	Absent	Present	Present
Chr5_HR12	RM17735	(AT)30	224747	225048	1	302	271	Absent	Absent	Absent	Absent
Chr5_HR12	RM17847	(GA)19	1504823	1504904	1	82	98	Absent	Absent	Present	Present
Chr5_HR12	RM17916	(TA)49	2352244	2352721	1	478	501	Absent	Absent	Absent	Absent
Chr5_HR12	RM18202	(TCTT)5	7722771	7722965	1	195	198	Absent	Absent	Present	Present
Chr5_HR12	RM18326	(GGC)7	10376968	10377148	1	181	186	Absent	Absent	Present	Present
Chr5_HR12	RM18360	(TC)19	11129029	11129183	1	155	156	Absent	Absent	Present	Present
Chr5_HR12	RM18448	(TA)25	12889735	12889871	1	137	166	Absent	Absent	Absent	Absent
Chr5_HR12	RM18518	(TCGA)5	14043511	14043761	1	251	250	Absent	Absent	Present	Present
Chr5_HR12	RM18551	(GA)18	14291626	14291718	1	93	100	Absent	Absent	Present	Present
Chr5_HR12	RM19153	(CCG)7	23483842	23484343	1	502	487	Absent	Absent	Present	Absent
Chr5_HR12	AUT17757	(TC)13	391820	391921	1	102	99	Absent	Absent	Present	Present
Chr5_HR12	AUT17752	(TAT)18	347922	348259	1	338	358	Absent	Absent	Present	Present
Chr5_HR12	AUT17758	(CGG)8	436840	436928	1	89	88	Absent	Absent	Present	Present
Chr5_HR12	AUT17896	(TAT)26	2233631	2233866	1	236	196	Absent	Absent	Present	Present
Chr5_HR12	AUT18197	(AAAG)7	7670143	7670287	1	145	148	Absent	Absent	Present	Present
Chr5_HR12	AUT18594	(GTG)8	15055359	15055507	1	149	145	Absent	Absent	Absent	Absent
Chr5_HR12	AUT18637	(TC)15	15656052	15656228	1	177	190	Absent	Absent	Present	Present
Chr5_HR12	AUT22144	(CT)25	21608407	21608675	1	269	275	Absent	Absent	Present	Present
Chr5_HR12	RGNMS365	(TA)14	10976079	10976428	1	350	372	Absent	Absent	Present	Present
Chr5_HR12	RGNMS915	(TTTA)5	12279456	12279754	1	299	307	Absent	Absent	Present	Present
Chr5_HR12	RGNMS1880	(CCT)7	9852561	9852955	1	395	388	Absent	Absent	Present	Present
Chr5_HR12	RGNMS1955	(AC)17	14323098	14323339	1	242	238	Absent	Absent	Present	Present
Chr5_HR12	RGNMS1957	(AT)15	11117326	11117573	1	248	244	Absent	Absent	Present	Present
Chr5_HR12	RGNMS1970	(TATT)7	14323098	14323339	1	242	238	Absent	Absent	Present	Present
Chr5_HR12	RGNMS2030	(TA)41	22354481	22354766	1	286	331	Absent	Absent	Absent	Absent
Chr5_HR12	RGNMS2071	(TTTA)9	6781899	6782277	1	379	385	Absent	Absent	Present	Present
Chr5_HR12	RM18193	(TTCT)5	7640640	7640799	2	160	155	Absent	Absent	Present	Present
Chr5_HR12	RM18236	(AT)18	8302827	8303120	2	294	255	Absent	Absent	Absent	Absent
Chr6	RM6535	(GCG)10	5136846	5136977	0	132	132	Absent	Absent	Present	Present
Chr6	RM6340	(GAA)8	2922472	2922617	0	146	149	Absent	Absent	Present	Present
Chr6	RM10054	(CTT)7	2922310	2922396	0	87	86	Absent	Absent	Present	Present
Chr6	RM10962	(AGAT)5	4259830	4260444	0	615	614	Absent	Absent	Present	Present
Chr6	RM13438	(GCC)7	12320524	12320734	0	211	200	Absent	Absent	Present	Absent
Chr6	RM13439	(GA)10	12320831	12320968	0	138	137	Absent	Absent	Present	Absent
Chr6	RM15479	(CGG)7	19005983	19006181	0	199	198	Absent	Absent	Present	Present
Chr6	RM15481	(TCCA)5	19000467	19000660	0	194	194	Absent	Absent	Present	Present
Chr6	RGNMS38	(TC)12	12296144	12296388	0	245	243	Absent	Absent	Present	Absent
Chr6	RM7399	(GATC)6	835995	836161	1	167	179	Absent	Absent	Present	Present
Chr6	RM6779	(TCC)9	4788183	4788328	1	146	149	Absent	Absent	Present	Present
Chr6	RM1369	(AG)27	1141000	1141094	1	95	125	Absent	Absent	Present	Present
Chr6	RM8109	(AAAAG)7	345672	345775	1	104	111	Absent	Absent	Present	Present
Chr6	RM3343	(CT)15	21944487	21944632	1	146	146	Absent	Absent	Present	Absent
Chr6	RM7178	(ATAG)6	7438341	7438519	1	179	151	Absent	Absent	Present	Present
Chr6	RM3509	(CT)26	22831937	22832075	1	139	173	Absent	Absent	Present	Present
Chr6	RM5199	(TA)40	1749791	1749990	1	200	184	Absent	Absent	Absent	Absent
Chr6	RM8102	(TCC)5(CCA)4(CAGCT)3(CT)17(GTGCA)3	1194874	1195097	1	224	224	Absent	Absent	Present	Present
Chr6	RM19641	(CT)10	4710826	4711021	1	196	195	Absent	Absent	Present	Present
Chr6	RM20316	(CT)10	17401130	17401267	1	138	116	Absent	Absent	Present	Present
Chr6	RM19245	(ATTT)5	326861	326952	1	92	91	Absent	Absent	Absent	Absent
Chr6	RM19269	(CTCG)5	714064	714337	1	274	271	Absent	Absent	Absent	Absent
Chr6	RM19310	(CCT)7	1032020	1032358	1	339	342	Absent	Absent	Present	Present
Chr6	RM19446	(CGC)7	2659742	2659895	1	154	178	Absent	Absent	Present	Absent
Chr6	RM19548	(CGC)7	3406676	3406953	1	278	285	Absent	Absent	Present	Present
Chr6	RM19597	(AT)36	4068730	4068981	1	252	260	Absent	Absent	Absent	Absent
Chr6	RM19649	(GAG)8	4824736	4824968	1	233	244	Absent	Absent	Absent	Present
Chr6	RM19658	(GAC)7	4884225	4884324	1	100	99	Absent	Absent	Absent	Present
Chr6	RM19711	(ATAG)6	5673696	5674037	1	342	296	Absent	Absent	Present	Present
Chr6	RM19714	(AAT)7	5747342	5747533	1	192	147	Absent	Absent	Present	Present
Chr6	RM19970	(AG)11	9667190	9667469	1	280	272	Absent	Absent	Present	Present
Chr6	RM20299	(ATCT)14	17091739	17092044	1	306	347	Absent	Absent	Present	Present
Chr6	RM20315	(CCTC)5	17401130	17401267	1	138	116	Absent	Absent	Present	Present
Chr6	RM20317	(AT)35	17433627	17434173	1	547	597	Absent	Absent	Absent	Absent
Chr6	RM20346	(CT)11	17691373	17691707	1	335	340	Absent	Absent	Present	Present
Chr6	RM20501	(TA)20	19713687	19713860	1	174	199	Absent	Absent	Present	Present
Chr6	RM20510	(TAC)7	20092388	20092464	1	77	95	Absent	Absent	Present	Present
Chr6	RM20536	(AT)13	12697002	12697122	1	121	128	Absent	Absent	Present	Present
Chr6	RM20659	(CTA)9	21795221	21795492	1	272	280	Absent	Absent	Present	Present
Chr6	RM20730	(AT)26	22683029	22683322	1	294	301	Absent	Absent	Present	Present
Chr6	RM20782	(GA)20	20292002	20292247	1	246	253	Absent	Absent	Absent	Present
Chr6	RM21407	(AT)14	5296474	5296814	1	341	360	Absent	Absent	Present	Present
Chr6	RGNMS2250	(TATT)6	539539	539877	1	339	341	Absent	Absent	Present	Present
Chr6	MRG4585.HAU4585	(TG)27	5495944	5496023	1	80	118	Absent	Absent	Absent	Absent
Chr6	AUT19313	(CT)23	1062987	1063271	1	285	294	Absent	Absent	Present	Present
Chr6	AUT19321	(CT)27	1140907	1141140	1	234	263	Absent	Absent	Present	Present
Chr6	AUT19668	(GCG)9	5199677	5199865	1	189	191	Absent	Absent	Present	Present
Chr6	AUT20671	(TAT)13	21953954	21954307	1	354	376	Absent	Absent	Present	Present
Chr6	RGNMS2176	(AAT)62	4947760	4948079	1	320	340	Absent	Absent	Absent	Absent
Chr6	RGNMS2227	(TA)35	22831414	22831796	1	383	379	Absent	Absent	Absent	Absent
Chr6	RGNMS2240	(AT)33	19302959	19303234	1	276	273	Absent	Absent	Absent	Absent
Chr6	RGNMS2242	(TA)18	17717901	17718270	1	370	372	Absent	Absent	Present	Present
Chr6	RGNMS2320	(AAAT)6	545957	546116	1	160	160	Absent	Absent	Present	Present
Chr6	RGNMS2336	(CCG)7	1032268	1032634	1	367	372	Absent	Absent	Present	Present
Chr6	RGNMS2339	(CGC)7	1032213	1032601	1	389	397	Absent	Absent	Present	Present
Chr6	RM5585	(TG)27	5495936	5496057	2	122	159	Absent	Absent	Absent	Absent
Chr6	RM19845	(AT)12	7981193	7981672	2	480	449	Absent	Absent	Absent	Absent
Chr6	RM20535	(TC)10	12700687	12700831	2	145	118	Absent	Absent	Present	Present
Chr7_HR12	RM6283	(CTG)8	17111987	17112082	0	96	93	Absent	Absent	Present	Present
Chr7_HR12	RM5407	(TC)15	21614700	21614860	0	161	157	Absent	Absent	Present	Present
Chr7_HR12	RM11872	(GCT)7	21607827	21607916	0	90	95	Absent	Absent	Present	Present
Chr7_HR12	RM12145	(GGT)8	4442090	4442442	0	353	361	Absent	Absent	Present	Present
Chr7_HR12	RM12146	(AG)11	4440146	4440257	0	112	99	Absent	Absent	Present	Present
Chr7_HR12	RM14815	(AGG)7	2276037	2276277	0	241	242	Absent	Absent	Present	Present
Chr7_HR12	RM15935	(GA)20	14723674	14723801	0	128	143	Absent	Absent	Present	Present
Chr7_HR12	RM16137	(CTG)8	18095216	18095621	0	406	411	Absent	Absent	Present	Present
Chr7_HR12	AUT11871	(TC)15	21614696	21614863	0	168	163	Absent	Absent	Present	Present
Chr7_HR12	AUT15207	(CAG)8	17111985	17112087	0	103	99	Absent	Absent	Present	Present
Chr7_HR12	RGNMS77a	(TA)28	6162272	6162650	0	379	379	Absent	Absent	Present	Present
Chr7_HR12	RGNMS223	(TCT)19	6163181	6163534	0	354	354	Absent	Absent	Present	Present
Chr7_HR12	RGNMS1302	(CCT)10	16886644	16886815	0	172	172	Absent	Absent	Present	Present
Chr7_HR12	RGNMS2920	(GCC)7	5351821	5351923	0	103	103	Absent	Absent	Present	Present
Chr7_HR12	RM3555	(GA)12	20962768	20962919	1	152	154	Absent	Absent	Present	Present
Chr7_HR12	RM8006	(AT)94	6639111	6639338	1	228	277	Absent	Absent	Absent	Absent
Chr7_HR12	RM6223	(CGG)9	1197417	1197528	1	112	112	Absent	Absent	Present	Present
Chr7_HR12	RM7454	(TACA)6	1016173	1016279	1	107	99	Absent	Absent	Absent	Absent
Chr7_HR12	RM3484	(CT)22	3692083	3692259	1	177	195	Absent	Absent	Present	Present
Chr7_HR12	RM21615	(TC)11	13937975	13938101	1	127	130	Absent	Absent	Present	Present
Chr7_HR12	RM20847	(TTAA)5	679795	679950	1	156	159	Absent	Absent	Absent	Present
Chr7_HR12	RM20873	(AAG)7	1209316	1209442	1	127	126	Absent	Absent	Present	Present
Chr7_HR12	RM20939	(GATG)5	1838414	1838529	1	116	115	Absent	Absent	Present	Present
Chr7_HR12	RM21092	(GGC)7	3551099	3551576	1	478	490	Absent	Absent	Present	Absent
Chr7_HR12	RM21361	(TATC)5	8589167	8589298	1	132	139	Absent	Absent	Absent	Absent
Chr7_HR12	RM21521	(AT)40	12436558	12436804	1	247	267	Absent	Absent	Absent	Absent
Chr7_HR12	RM21785	(AAT)10	16221222	16221516	1	295	261	Absent	Absent	Absent	Absent
Chr7_HR12	RM21823	(GCG)8	16658667	16659002	1	336	340	Absent	Absent	Present	Present
Chr7_HR12	RM21871	(GA)11	17505703	17505853	1	151	161	Absent	Absent	Absent	Absent
Chr7_HR12	RM21911	(TTC)9	18261950	18262316	1	367	364	Absent	Absent	Present	Present
Chr7_HR12	RM22006	(CATC)5	19789788	19790186	1	399	399	Absent	Absent	Present	Present
Chr7_HR12	AUT21244	(GGA)9	5895976	5896444	1	469	445	Absent	Absent	Absent	Absent
Chr7_HR12	AUT21582	(CT)12	13472801	13473075	1	275	276	Absent	Absent	Present	Present
Chr7_HR12	RGNMS577b	(CCCT)5	505856	505956	1	101	101	Absent	Absent	Present	Absent
Chr7_HR12	RGNMS744	(TGAT)5	747324	747473	1	150	150	Absent	Absent	Present	Present
Chr7_HR12	RGNMS844	(CTG)7	272765	273085	1	321	321	Absent	Absent	Present	Present
Chr7_HR12	RGNMS867b	(CGG)7	287344	287646	1	303	323	Absent	Absent	Present	Present
Chr7_HR12	RGNMS1895	(ATAG)9	16308466	16308864	1	399	368	Absent	Absent	Absent	Absent
Chr7_HR12	RGNMS2372	(AT)12	747324	747473	1	150	150	Absent	Absent	Present	Present
Chr7_HR12	RGNMS2386	(CT)13	287344	287646	1	303	323	Absent	Absent	Present	Present
Chr7_HR12	RGNMS2392	(TGA)8	505856	505956	1	101	101	Absent	Absent	Present	Absent
Chr7_HR12	RGNMS2426	(GCC)7	17284697	17285103	1	407	400	Absent	Absent	Present	Present
Chr7_HR12	RGNMS2439b	(CTC)9	272765	273085	1	321	321	Absent	Absent	Present	Present
Chr7_HR12	RGNMS2611	(GA)17	3066941	3067211	1	271	282	Absent	Absent	Present	Present
Chr7_HR12	RGNMS2630	(AT)15	100820	101044	1	225	224	Absent	Absent	Present	Present
Chr7_HR12	RM20896	(TGC)7	1358732	1358933	2	202	192	Absent	Absent	Present	Present
Chr7_HR12	RM21941	(AAT)25	18719392	18719590	2	199	207	Absent	Absent	Absent	Absent
Chr7_HR12	AUT21277	(AT)15	6639031	6639342	2	312	360	Absent	Absent	Absent	Absent
Chr7_HR12	AUT21278	(AT)12	6639031	6639342	2	312	360	Absent	Absent	Absent	Absent
Chr8_HR12	RM8111	(CT)30	13340770	13340888	0	119	149	Absent	Absent	Present	Absent
Chr8_HR12	RM3148	(CA)20	1230694	1230856	0	163	166	Absent	Absent	Present	Present
Chr8_HR12	RM3367	(CT)16	5425285	5425398	0	114	126	Absent	Absent	Present	Absent
Chr8_HR12	RM10376	(GA)10	13344725	13344904	0	180	185	Absent	Absent	Present	Present
Chr8_HR12	RM10377	(GATC)5	13344887	13345032	0	146	153	Absent	Absent	Present	Present
Chr8_HR12	RM12941	(AGAT)12	17806653	17806815	0	163	186	Absent	Absent	Present	Present
Chr8_HR12	RM13114	(AT)12	16373273	16373543	0	271	247	Absent	Absent	Absent	Absent
Chr8_HR12	RM14058	(CT)12	823489	823889	0	401	391	Absent	Absent	Present	Absent
Chr8_HR12	RM14061	(CT)11	800917	801049	0	133	128	Absent	Absent	Present	Present
Chr8_HR12	AUT10375	(CT)30	13340619	13340969	0	351	380	Absent	Absent	Present	Absent
Chr8_HR12	AUT10049	(TG)20	1230696	1230850	0	155	158	Absent	Absent	Present	Present
Chr8_HR12	RGNMS519	(TC)15	7185255	7185567	0	313	313	Absent	Absent	Present	Absent
Chr8_HR12	RGNMS815a	(CT)28	808156	808315	0	160	158	Absent	Absent	Present	Present
Chr8_HR12	RGNMS1368	(CT)10	2412803	2413208	0	406	400	Absent	Absent	Present	Present
Chr8_HR12	RM6382	(GAC)8	11284430	11284577	1	148	154	Absent	Absent	Present	Present
Chr8_HR12	RM5985	(CCA)8	14578068	14578159	1	92	103	Absent	Absent	Present	Present
Chr8_HR12	RM3395	(CT)17	6777233	6777351	1	119	97	Absent	Absent	Present	Present
Chr8_HR12	RM6075	(CCT)8	19621587	19621715	1	129	141	Absent	Absent	Present	Present
Chr8_HR12	RM3761	(GA)18	19045702	19045884	1	183	177	Absent	Absent	Present	Present
Chr8_HR12	RGNMS3737	(TTAT)5	14367044	14367330	2	287	305	Absent	Absent	Present	Present
Chr8_HR12	RGNMS2111	(AC)11	14367044	14367330	2	287	305	Absent	Absent	Present	Present
Chr9_HR12	RM1248	(AG)15	9663371	9663498	0	128	136	Absent	Absent	Present	Present
Chr9_HR12	RM14784	(GA)14	13204229	13204341	0	113	120	Absent	Absent	Present	Present
Chr9_HR12	RM14849	(TA)12	14141196	14141429	0	234	214	Absent	Absent	Absent	Absent
Chr9_HR12	RM15303	(TCT)15	1721730	1721968	0	239	199	Absent	Absent	Present	Present
Chr9_HR12	RM18709	(CT)12	14981523	14981600	0	78	81	Absent	Absent	Present	Present
Chr9_HR12	RM18710	(TC)10	14982090	14982251	0	162	162	Absent	Absent	Present	Present
Chr9_HR12	MRG4390.ARS4390	(TC)14	3792700	3792856	0	157	148	Absent	Absent	Present	Present
Chr9_HR12	AUT12998	(TC)14	3792431	3792895	0	465	456	Absent	Absent	Present	Present
UnContig_1	RM14375	(CTG)7	37113	37367	0	255	248	Absent	Absent	Present	Present
UnContig_1	RM14376	(CTCG)5	39946	40313	0	368	374	Absent	Absent	Present	Absent
UnContig_1	RM14377	(AG)12	40590	40749	0	160	161	Absent	Absent	Present	Present
UnContig_1	RM14378	(CCT)10	49300	49517	0	218	235	Absent	Absent	Present	Present
UnContig_10056	RM5733	(ACA)9	11078	11247	0	170	176	Absent	Absent	Present	Present
UnContig_10080	RM3351	(CT)15	9917	10100	0	184	174	Absent	Absent	Present	Present
UnContig_10080	RM18720	(TCT)7	5917	6050	0	134	142	Absent	Absent	Present	Present
UnContig_10080	MRG2351.RGP2351	(CT)15	9917	10060	0	144	134	Absent	Absent	Present	Present
UnContig_10080	AUT18719	(GA)15	9915	10063	0	149	138	Absent	Absent	Present	Present
UnContig_1009	AUT10031	(CCA)8	59109	59405	0	297	296	Absent	Absent	Present	Present
UnContig_1009	RGNMS349	(GA)17	88345	88444	0	100	100	Absent	Absent	Present	Present
UnContig_1009	RGNMS380	(GCA)7	88345	88444	0	100	100	Absent	Absent	Present	Present
UnContig_10129	RM15955	(GGAG)5	46479	46725	0	247	242	Absent	Absent	Present	Absent
UnContig_10129	RM15956	(TA)10	37419	37696	0	278	279	Absent	Absent	Present	Absent
UnContig_10129	RM15957	(CT)12	27609	27780	0	172	177	Absent	Absent	Present	Present
UnContig_10129	RM15958	(ATAA)8	19687	20060	0	374	394	Absent	Absent	Present	Present
UnContig_10129	RM15959	(TC)10	15266	15541	0	276	289	Absent	Absent	Present	Present
UnContig_1014	RM16145	(GCTC)5	2327	2423	0	97	96	Absent	Absent	Present	Present
UnContig_10225	RM14531	(ACC)7	17354	17626	0	273	272	Absent	Absent	Present	Present
UnContig_10250	RM15367	(CAA)8	16508	16599	0	92	91	Absent	Absent	Present	Present
UnContig_10257	RM12827	(GCA)9	14552	14628	0	77	85	Absent	Absent	Present	Present
UnContig_1026	RM15020	(GCG)7	55366	55795	0	430	423	Absent	Absent	Present	Present
UnContig_1026	RM15021	(AT)38	52393	52539	0	147	148	Absent	Absent	Absent	Absent
UnContig_1026	RGNMS994a	(GCT)7	55378	55536	0	159	151	Absent	Absent	Present	Present
UnContig_1028	RM6594	(GGC)8	18277	18413	0	137	143	Absent	Absent	Present	Present
UnContig_1028	RM14996	(TGTA)12	81214	81578	0	365	388	Absent	Absent	Present	Present
UnContig_1028	RM14997	(TATG)5	81214	81578	0	365	388	Absent	Absent	Present	Present
UnContig_10280	RM3316	(CT)14	440	646	0	207	207	Absent	Absent	Present	Present
UnContig_10280	AUT13934	(CT)14	457	754	0	298	297	Absent	Absent	Present	Present
UnContig_10295	RM14588	(TTC)9	625	725	0	101	94	Absent	Absent	Present	Present
UnContig_1033	RM12649	(TTGG)5	6366	6512	0	147	150	Absent	Absent	Present	Present
UnContig_10345	RGNMS2107	(CTTT)7	1087	1207	1	121	119	Absent	Absent	Absent	Absent
UnContig_10345	RGNMS2173	(TCC)9	1087	1207	1	121	119	Absent	Absent	Absent	Absent
UnContig_10412	RM10080	(AT)18	59676	59837	0	162	179	Absent	Absent	Absent	Absent
UnContig_10418	RM19199	(CT)21	19063	19201	0	139	158	Absent	Absent	Present	Present
UnContig_10422	RM14325	(CGG)7	121649	121886	0	238	237	Absent	Absent	Present	Present
UnContig_10422	RM14326	(AACA)7	115499	115760	0	262	260	Absent	Absent	Present	Present
UnContig_10422	RM14327	(AAAT)5	98977	99191	0	215	228	Absent	Absent	Present	Present
UnContig_10422	RM18651	(TA)27	171022	171429	0	408	396	Absent	Absent	Present	Present
UnContig_10424	RM18330	(GA)12	188	405	1	218	221	Absent	Absent	Present	Present
UnContig_10442	RM10974	(TATG)7	4311	4506	0	196	195	Absent	Absent	Present	Present
UnContig_10442	RM10975	(CTG)10	4095	4337	0	243	242	Absent	Absent	Present	Present
UnContig_10442	RM11092	(CGC)9	66107	66335	0	229	234	Absent	Absent	Present	Present
UnContig_10442	RM11097	(AATC)5	31914	32083	0	170	169	Absent	Absent	Absent	Present
UnContig_10459	RGNMS243a	(TTC)15	2098	2455	1	358	359	Absent	Absent	Present	Present
UnContig_10459	RGNMS955b	(TC)12	2098	2455	1	358	359	Absent	Absent	Present	Present
UnContig_10482	RM18504	(AT)16	7316	7556	0	241	193	Absent	Absent	Absent	Absent
UnContig_10482	RM18507	(TGCT)5	20680	20855	0	176	183	Absent	Absent	Present	Present
UnContig_10482	RM18508	(AG)11	26075	26315	0	241	244	Absent	Absent	Present	Present
UnContig_10525	RM3513	(CT)28	14768	14869	0	102	144	Absent	Absent	Present	Present
UnContig_10525	RM15575	(TAT)8	22615	22824	0	210	218	Absent	Absent	Present	Present
UnContig_10525	AUT15576	(AG)28	14720	14882	0	163	204	Absent	Absent	Present	Present
UnContig_1056	RM15842	(CT)11	3762	3905	0	144	139	Absent	Absent	Present	Present
UnContig_10576	RM15508	(CT)16	279	475	0	197	198	Absent	Absent	Present	Present
UnContig_10582	MRG4414.RGP4414	(TC)15	2949	3056	0	108	116	Absent	Absent	Present	Present
UnContig_10598	RM13563	(AGA)7	24230	24442	0	213	194	Absent	Absent	Present	Present
UnContig_10615	RM12010	(CTG)7	52571	52849	0	279	284	Absent	Absent	Present	Present
UnContig_10615	RGNMS299	(CT)12	24858	25128	0	271	271	Absent	Absent	Present	Present
UnContig_10615	RGNMS323	(CT)12	25105	25426	0	322	322	Absent	Absent	Present	Present
UnContig_10615	RGNMS350	(TC)12	1121	1372	0	252	252	Absent	Absent	Present	Present
UnContig_10615	RGNMS386b	(CT)12	1121	1372	0	252	252	Absent	Absent	Present	Present
UnContig_10615	RGNMS414a	(TG)12	24858	25128	0	271	252	Absent	Absent	Present	Present
UnContig_10615	RGNMS455	(CT)12	1121	1372	0	252	252	Absent	Absent	Present	Present
UnContig_10640	RM7266	(ATCT)8	555	734	0	180	206	Absent	Absent	Present	Present
UnContig_1069	AUT10006	(GA)12	2079	2196	0	118	117	Absent	Absent	Present	Absent
UnContig_10702	RM10548	(CCT)7	44243	44442	0	200	203	Absent	Absent	Present	Present
UnContig_10705	RM12452	(CGG)8	33637	33778	0	142	142	Absent	Absent	Present	Present
UnContig_10705	RM18522	(CTG)7	62767	62863	0	97	102	Absent	Absent	Present	Present
UnContig_10705	RM18523	(AAAT)5	55556	55733	0	178	177	Absent	Absent	Present	Present
UnContig_1075	RM14822	(AAG)7	62	212	0	151	150	Absent	Absent	Present	Present
UnContig_10785	RM13207	(TA)16	781	1086	1	306	271	Absent	Absent	Present	Present
UnContig_10818	RM2346	(AT)25	30263	30450	0	188	168	Absent	Absent	Absent	Absent
UnContig_10818	AUT15235	(AT)25	30206	30466	0	261	240	Absent	Absent	Absent	Absent
UnContig_10827	RGNMS290	(TA)30	25322	25635	0	314	314	Absent	Absent	Present	Present
UnContig_10827	RGNMS411	(TG)30	25001	25343	0	343	338	Absent	Absent	Absent	Absent
UnContig_1084	RM5329	(TC)12	199839	199966	0	128	116	Absent	Absent	Present	Present
UnContig_1084	RM1386	(AG)42	221361	221517	0	157	197	Absent	Absent	Present	Present
UnContig_1084	RM11934	(CCT)7	66037	66166	0	130	129	Absent	Absent	Present	Present
UnContig_1084	RM11935	(GA)12	71775	71915	0	141	162	Absent	Absent	Present	Present
UnContig_1084	RM18663	(CTG)10	147824	148017	0	194	194	Absent	Absent	Present	Present
UnContig_1084	RM18664	(TA)10	135530	135925	0	396	387	Absent	Absent	Absent	Absent
UnContig_1084	AUT18659	(CT)42	221299	221480	0	182	221	Absent	Absent	Present	Present
UnContig_1084	AUT18661	(TC)12	199853	199976	0	124	111	Absent	Absent	Present	Absent
UnContig_10865	RM10074	(TC)24	1142	1341	0	200	195	Absent	Absent	Absent	Present
UnContig_10916	RM6107	(CGC)8	39788	39983	0	196	199	Absent	Absent	Present	Present
UnContig_10916	RM13638	(GA)10	54379	54519	0	141	113	Absent	Absent	Present	Present
UnContig_10916	RM13641	(CTCC)6	434	617	0	184	187	Absent	Absent	Absent	Absent
UnContig_10916	AUT13639	(CGC)8	39610	39993	0	384	386	Absent	Absent	Present	Present
UnContig_10923	RM6454	(GCC)8	131	287	0	157	166	Absent	Absent	Present	Present
UnContig_10941	RM15360	(TC)19	9098	9485	0	388	385	Absent	Absent	Present	Present
UnContig_10941	RM15361	(CTT)13	23171	23360	0	190	177	Absent	Absent	Present	Present
UnContig_10941	RM15362	(TC)12	23171	23360	0	190	177	Absent	Absent	Present	Present
UnContig_11018	RM12374	(CGG)7	14018	14117	0	100	99	Absent	Absent	Present	Present
UnContig_11025	RM11475	(AG)10	34694	34986	0	293	278	Absent	Absent	Present	Present
UnContig_11025	RM11477	(CT)10	7496	7710	0	215	188	Absent	Absent	Present	Present
UnContig_11064	RM6645	(GTC)8	16464	16604	0	141	141	Absent	Absent	Present	Present
UnContig_11064	RM11310	(ATAG)5	129482	130017	0	536	542	Absent	Absent	Present	Present
UnContig_11064	RM18400	(GAG)7	16583	16664	0	82	81	Absent	Absent	Present	Present
UnContig_11064	AUT11309	(AG)15	107839	108032	0	194	193	Absent	Absent	Present	Present
UnContig_11064	AUT18399	(CGA)8	16527	16607	0	81	80	Absent	Absent	Present	Present
UnContig_11064	RGNMS53c	(CGT)7	114841	115114	0	274	306	Absent	Absent	Present	Present
UnContig_11064	RGNMS117	(GGT)8	114841	115114	0	274	322	Absent	Absent	Present	Present
UnContig_11064	RGNMS225a	(TGA)8	113846	114187	0	342	322	Absent	Absent	Present	Present
UnContig_11064	RGNMS237	(TC)16	113846	114187	0	342	384	Absent	Absent	Present	Present
UnContig_11064	RGNMS261	(GTA)8	114841	115114	0	274	322	Absent	Absent	Present	Present
UnContig_11064	RGNMS339	(ACT)8	113846	114187	0	342	322	Absent	Absent	Present	Present
UnContig_11064	RGNMS343	(TG)11	114841	115114	0	274	255	Absent	Absent	Present	Present
UnContig_11094	RM11829	(CGG)7	5	342	1	338	337	Absent	Absent	Present	Present
UnContig_11164	RM18925	(GT)10	2866	3205	0	340	343	Absent	Absent	Present	Present
UnContig_11212	RGNMS300	(GTGC)5	13728	13855	0	128	128	Absent	Absent	Present	Present
UnContig_11231	RM3640	(GA)14	4225	4447	0	223	211	Absent	Absent	Present	Present
UnContig_11231	RM11848	(CTC)9	6685	6852	0	168	170	Absent	Absent	Present	Present
UnContig_11231	AUT11849	(GA)14	4222	4458	0	237	224	Absent	Absent	Present	Present
UnContig_11248	RGNMS1247	(CT)14	14676	15056	0	381	380	Absent	Absent	Present	Present
UnContig_11270	RM12357	(GATG)6	637	816	0	180	179	Absent	Absent	Present	Present
UnContig_11300	RM7318	(CATA)6	21305	21400	0	96	103	Absent	Absent	Present	Present
UnContig_11300	RM11423	(TA)18	14464	14720	0	257	208	Absent	Absent	Absent	Absent
UnContig_11300	AUT11425	(CATA)6	21301	21400	0	100	106	Absent	Absent	Present	Present
UnContig_11333	RM21171	(ATT)26	15401	15861	1	461	466	Absent	Absent	Present	Present
UnContig_11333	AUT21172	(TATT)6	6609	6815	1	207	222	Absent	Absent	Absent	Present
UnContig_11391	RM13922	(GAG)7	168961	169133	0	173	169	Absent	Absent	Present	Present
UnContig_11391	RM14125	(AAG)8	138987	139159	0	173	161	Absent	Absent	Present	Present
UnContig_11391	RM14126	(AATC)6	129893	130036	0	144	139	Absent	Absent	Present	Present
UnContig_11391	RM14127	(CT)10	124519	124719	0	201	180	Absent	Absent	Present	Present
UnContig_11391	RM14128	(CGT)7	115981	116239	0	259	255	Absent	Absent	Present	Present
UnContig_11391	RM14129	(CCG)9	96435	96670	0	236	244	Absent	Absent	Present	Present
UnContig_11391	RGNMS654	(CGG)7	124602	124722	0	121	100	Absent	Absent	Present	Present
UnContig_114	RM14303	(AC)19	59051	59234	0	184	194	Absent	Absent	Present	Present
UnContig_11409	RM18273	(AT)17	62005	62315	0	311	280	Absent	Absent	Absent	Absent
UnContig_11409	RGNMS1758	(TA)25	62555	62953	1	399	390	Absent	Absent	Present	Present
UnContig_1142	RM3204	(CT)12	141960	142038	0	79	93	Absent	Absent	Present	Present
UnContig_1142	RM15064	(AG)10	123602	123841	0	240	242	Absent	Absent	Present	Present
UnContig_1142	RM15065	(GAGG)5	120333	120607	0	275	274	Absent	Absent	Present	Absent
UnContig_1142	AUT15063	(CT)12	141894	142074	0	181	194	Absent	Absent	Present	Present
UnContig_11427	RM14070	(TC)11	39801	39988	0	188	138	Absent	Absent	Present	Present
UnContig_11486	RM14394	(GT)28	676	855	0	180	199	Absent	Absent	Present	Present
UnContig_11535	RM15237	(TGC)8	116836	117021	0	186	185	Absent	Absent	Present	Present
UnContig_11535	RM15242	(CGC)7	153236	153370	0	135	134	Absent	Absent	Present	Present
UnContig_11535	RM15243	(GGA)10	153716	153902	0	187	192	Absent	Absent	Present	Present
UnContig_11535	RM15244	(TC)11	161462	161559	1	98	99	Absent	Absent	Present	Present
UnContig_11564	RM8210	(CT)9	13044	13243	0	200	224	Absent	Absent	Present	Present
UnContig_11594	RM13279	(CA)10	100295	100591	0	297	294	Absent	Absent	Present	Present
UnContig_11634	RM13457	(AT)11	24	361	0	338	367	Absent	Absent	Present	Present
UnContig_11634	RM13458	(TG)21	24	361	0	338	367	Absent	Absent	Present	Present
UnContig_11637	MRG0236.RGP0236	(AG)15	102419	102545	0	127	131	Absent	Absent	Present	Present
UnContig_11645	RM3306	(CT)14	27327	27432	0	106	112	Absent	Absent	Present	Present
UnContig_1165	RM3263	(CT)13	19330	19452	0	123	125	Absent	Absent	Present	Present
UnContig_1165	RM13658	(AC)15	163305	163583	0	279	261	Absent	Absent	Present	Present
UnContig_1165	RM13660	(CCT)7	130791	130882	0	92	90	Absent	Absent	Present	Present
UnContig_1165	RM13661	(CAG)7	128186	128481	0	296	295	Absent	Absent	Present	Present
UnContig_1165	RM14012	(TGGA)5	19661	19752	0	92	99	Absent	Absent	Present	Present
UnContig_1165	RM14013	(AT)29	49840	50258	0	419	454	Absent	Absent	Absent	Absent
UnContig_1165	RM14014	(TCA)7	54026	54209	0	184	198	Absent	Absent	Present	Present
UnContig_1165	AUT14011	(GA)13	19267	19555	0	289	290	Absent	Absent	Present	Present
UnContig_1165	RGNMS688	(CGC)7	130790	130893	0	104	102	Absent	Absent	Present	Present
UnContig_1165	RGNMS731	(AT)23	53866	54181	0	316	323	Absent	Absent	Present	Present
UnContig_1165	RGNMS930	(TCT)15	54127	54410	0	284	283	Absent	Absent	Present	Present
UnContig_11678	RM18963	(CA)10	6952	7096	0	145	144	Absent	Absent	Present	Present
UnContig_11722	RM13950	(GCA)7	57757	57840	0	84	83	Absent	Absent	Present	Present
UnContig_11722	RM13951	(ATCG)5	71683	71891	0	209	208	Absent	Absent	Present	Present
UnContig_11722	RM13952	(AAAT)7	86484	86637	0	154	157	Absent	Absent	Present	Absent
UnContig_11722	RM18905	(TTCA)5	11881	12059	0	179	178	Absent	Absent	Present	Present
UnContig_11722	RM18907	(TCC)7	40120	40398	0	279	278	Absent	Absent	Present	Absent
UnContig_11722	AUT18904	(TATC)6	6530	6785	0	256	247	Absent	Absent	Present	Present
UnContig_11753	RM1230	(AG)15	1060	1216	0	157	155	Absent	Absent	Present	Absent
UnContig_11753	AUT16032	(AG)15	960	1228	0	269	266	Absent	Absent	Present	Absent
UnContig_11785	RM17779	(CTT)7	62945	63075	0	131	125	Absent	Absent	Present	Present
UnContig_11785	RGNMS1810	(CT)16	62313	62520	0	208	198	Absent	Absent	Present	Present
UnContig_11785	RGNMS1979	(CT)11	62053	62395	0	343	335	Absent	Absent	Present	Present
UnContig_11785	RGNMS2026	(GA)11	62053	62395	0	343	335	Absent	Absent	Present	Present
UnContig_11785	RGNMS2044	(CT)11	62456	62777	0	322	311	Absent	Absent	Present	Present
UnContig_11818	RM13387	(TA)11	10943	11088	0	146	167	Absent	Absent	Present	Absent
UnContig_11854	RM20462	(AG)25	5016	5379	1	364	391	Absent	Absent	Present	Present
UnContig_11855	RM6360	(GAA)11	262653	262876	0	224	230	Absent	Absent	Present	Present
UnContig_11855	RM11675	(GTC)7	170822	171199	0	378	376	Absent	Absent	Present	Absent
UnContig_11855	RM11676	(CGC)7	202043	202429	0	387	386	Absent	Absent	Present	Present
UnContig_11855	RM13844	(CA)10	118059	118225	0	167	165	Absent	Absent	Present	Present
UnContig_11855	RM19116	(GA)11	240667	240841	0	175	174	Absent	Absent	Present	Present
UnContig_11855	RM19117	(GAC)7	243753	243878	0	126	125	Absent	Absent	Present	Present
UnContig_11855	RM19118	(GA)10	243860	244043	0	184	185	Absent	Absent	Present	Present
UnContig_11855	MRG5360.RGP5360	(GAA)11	262722	262806	0	85	91	Absent	Absent	Present	Present
UnContig_11855	AUT13845	(GTG)11	116631	116829	0	199	198	Absent	Absent	Present	Present
UnContig_11855	AUT19120	(CTT)11	262723	262843	0	121	126	Absent	Absent	Present	Present
UnContig_11872	RGNMS1333	(AT)34	48473	48748	0	276	274	Absent	Absent	Present	Present
UnContig_11911	RM15564	(GCC)7	477	570	0	94	93	Absent	Absent	Present	Present
UnContig_1193	RM18923	(CCGG)5	450	584	0	135	138	Absent	Absent	Present	Present
UnContig_11940	RGNMS229	(CGG)7	6688	6885	0	198	198	Absent	Absent	Present	Present
UnContig_1197	RM18582	(TC)13	43105	43276	0	172	173	Absent	Absent	Present	Present
UnContig_11976	RM10454	(TA)26	157	335	2	179	210	Absent	Absent	Present	Present
UnContig_12044	RM19139	(TA)33	5735	5919	0	185	171	Absent	Absent	Absent	Absent
UnContig_12044	RM19140	(TCT)8	13716	13937	0	222	185	Absent	Absent	Present	Present
UnContig_1208	RM12666	(GGC)7	1444	1736	0	293	292	Absent	Absent	Present	Present
UnContig_12088	RM11642	(TTTA)5	1383	1564	0	182	181	Absent	Absent	Present	Present
UnContig_12094	RGNMS1684	(CGC)8	37726	38129	0	404	398	Absent	Absent	Present	Present
UnContig_12126	RM3730	(GA)16	861	1045	0	185	193	Absent	Absent	Present	Present
UnContig_12126	RM13687	(GGA)9	8994	9182	0	189	191	Absent	Absent	Present	Present
UnContig_12126	AUT13688	(CT)13	841	1026	0	186	187	Absent	Absent	Present	Present
UnContig_1221	RM14476	(GCG)8	2464	2821	0	358	360	Absent	Absent	Present	Present
UnContig_1221	RM14477	(CGC)7	2962	3125	0	164	169	Absent	Absent	Present	Present
UnContig_12266	RM10616	(GGC)7	115	353	0	239	247	Absent	Absent	Absent	Present
UnContig_12305	RM13543	(CT)11	121274	121429	0	156	157	Absent	Absent	Present	Present
UnContig_12305	RM13544	(CAT)7	103406	103601	0	196	195	Absent	Absent	Present	Present
UnContig_12305	RM14746	(GA)11	21987	22284	0	298	273	Absent	Absent	Present	Absent
UnContig_12305	AUT16184	(CT)15	73357	73558	0	202	158	Absent	Absent	Present	Present
UnContig_12309	RM14535	(AT)10	15520	15940	1	421	393	Absent	Absent	Absent	Absent
UnContig_12376	RM13963	(GTCC)5	15264	15392	0	129	128	Absent	Absent	Present	Present
UnContig_12408	RM1130	(AG)12	18991	19119	0	129	129	Absent	Absent	Present	Present
UnContig_12418	RM14897	(CTC)9	3232	3564	0	333	332	Absent	Absent	Present	Present
UnContig_1244	RM10353	(CG)10	2637	2815	0	179	178	Absent	Absent	Present	Present
UnContig_1244	RGNMS10	(GATA)5	11135	11256	0	122	122	Absent	Absent	Present	Present
UnContig_12514	RM1305	(GA)19	28441	28555	1	115	117	Absent	Absent	Present	Present
UnContig_12533	RM12523	(AATC)6	1534	1726	0	193	192	Absent	Absent	Present	Present
UnContig_12533	RM12524	(TAGC)5	5074	5266	0	193	192	Absent	Absent	Present	Present
UnContig_12533	RM12525	(TG)10	6966	7140	0	175	176	Absent	Absent	Present	Present
UnContig_12533	RM12526	(CT)17	14486	14790	0	305	296	Absent	Absent	Present	Present
UnContig_12542	RGNMS1726	(CCG)8	84142	84516	0	375	364	Absent	Absent	Present	Present
UnContig_12556	RM19439	(GGA)7	10634	10798	1	165	164	Absent	Absent	Present	Present
UnContig_12660	RM19104	(GATC)5	13636	13890	0	255	258	Absent	Absent	Present	Present
UnContig_12660	RGNMS2023	(CGC)7	13640	13775	0	136	138	Absent	Absent	Present	Present
UnContig_12695	RM13216	(GCA)7	1194	1332	0	139	138	Absent	Absent	Present	Present
UnContig_12714	RM10198	(GAG)8	17322	17504	0	183	176	Absent	Absent	Present	Present
UnContig_12730	RM7056	(AATT)6	54170	54314	0	145	149	Absent	Absent	Present	Present
UnContig_12730	RM11263	(GA)13	10274	10536	0	263	264	Absent	Absent	Present	Present
UnContig_12730	RM11264	(GGT)7	10332	10476	0	145	144	Absent	Absent	Present	Absent
UnContig_12730	RM11267	(AT)19	54513	54822	0	310	266	Absent	Absent	Absent	Absent
UnContig_12730	RM11269	(AT)16	61285	61458	0	174	160	Absent	Absent	Absent	Absent
UnContig_12730	RM11270	(AT)21	64565	64991	0	427	456	Absent	Absent	Absent	Absent
UnContig_12730	AUT11268	(AAT)9	61132	61291	1	160	159	Absent	Absent	Absent	Absent
UnContig_12757	RM6139	(CGC)9	161002	161144	0	143	149	Absent	Absent	Present	Present
UnContig_12757	RM5807	(AGG)9	151506	151648	0	143	150	Absent	Absent	Present	Present
UnContig_12757	RM11058	(GA)10	27158	27324	0	167	172	Absent	Absent	Present	Present
UnContig_12757	RM13541	(CTC)8	83364	83439	0	76	75	Absent	Absent	Present	Present
UnContig_12757	RM13542	(GCG)9	76381	76471	0	91	90	Absent	Absent	Present	Present
UnContig_12757	AUT14230	(GCG)9	160979	161141	0	163	168	Absent	Absent	Present	Present
UnContig_12757	RGNMS641	(CCG)7	76371	76522	0	152	150	Absent	Absent	Present	Present
UnContig_12757	RGNMS760	(GCG)9	83294	83550	0	257	253	Absent	Absent	Present	Present
UnContig_12757	AUT14232	(TCC)9	151461	151643	1	183	189	Absent	Absent	Present	Present
UnContig_12764	RM7245	(ATCG)6	41241	41404	0	164	168	Absent	Absent	Present	Present
UnContig_12764	AUT13706	(ATCG)6	41135	41394	0	260	263	Absent	Absent	Present	Present
UnContig_12796	RM13581	(AT)36	34107	34273	0	167	163	Absent	Absent	Absent	Absent
UnContig_12796	AUT13583	(AG)15	33465	33660	0	196	183	Absent	Absent	Present	Present
UnContig_12796	RM13582	(CA)10	33684	33797	1	114	119	Absent	Absent	Absent	Absent
UnContig_1280	RM13628	(CT)22	113075	113341	0	267	282	Absent	Absent	Present	Present
UnContig_1280	RM13629	(AGG)7	112174	112339	0	166	165	Absent	Absent	Present	Present
UnContig_1280	RM13631	(AG)14	65679	65952	0	274	274	Absent	Absent	Present	Absent
UnContig_1280	RM13633	(CGCT)5	54711	54920	0	210	209	Absent	Absent	Present	Present
UnContig_1280	RM13635	(TAAT)5	40967	41266	0	300	299	Absent	Absent	Present	Present
UnContig_1280	RM13636	(CAGC)5	39904	39999	0	96	99	Absent	Absent	Present	Present
UnContig_12825	RM12742	(GGC)7	32123	32488	0	366	371	Absent	Absent	Present	Present
UnContig_12825	AUT12743	(AAG)7	14138	14419	0	282	267	Absent	Absent	Present	Present
UnContig_12825	AUT12744	(AG)11	14138	14419	0	282	267	Absent	Absent	Present	Present
UnContig_12966	RM20404	(CAC)8	13958	14170	0	213	212	Absent	Absent	Present	Present
UnContig_12966	RM12009	(TC)12	5301	5487	0	187	192	Absent	Absent	Present	Present
UnContig_12966	SSR134.RGP134	(TC)16	3132	3244	0	113	111	Absent	Absent	Present	Present
UnContig_12966	AUT12008	(AG)16	2895	3395	0	501	498	Absent	Absent	Present	Present
UnContig_12966	RM5314	(TC)12	44984	45135	1	152	154	Absent	Absent	Present	Present
UnContig_12975	RM18918	(CT)10	30413	30555	0	143	136	Absent	Absent	Present	Present
UnContig_12975	RGNMS1921	(CT)11	30893	31113	0	221	219	Absent	Absent	Present	Present
UnContig_13003	RM5612	(AAG)9	21446	21529	0	84	87	Absent	Absent	Present	Present
UnContig_13003	RM5959	(CAG)8	21491	21591	0	101	101	Absent	Absent	Present	Present
UnContig_13003	AUT16077	(TCT)9	21436	21531	0	96	98	Absent	Absent	Present	Present
UnContig_13003	AUT16078	(TGC)8	21480	21570	0	91	90	Absent	Absent	Present	Present
UnContig_13010	RM12993	(GGC)7	62265	62406	0	142	144	Absent	Absent	Present	Present
UnContig_13025	RM11352	(CTG)7	2401	2536	0	136	138	Absent	Absent	Present	Present
UnContig_13042	RM18450	(AG)10	170	345	0	176	187	Absent	Absent	Present	Present
UnContig_13059	RM8022	(AT)31	3867	4008	1	142	163	Absent	Absent	Present	Present
UnContig_13069	RM15403	(AC)12	3545	3670	0	126	160	Absent	Absent	Absent	Absent
UnContig_13069	RM15404	(AT)39	3545	3670	0	126	160	Absent	Absent	Absent	Absent
UnContig_13069	RM15402	(AT)11	4041	4433	1	393	345	Absent	Absent	Absent	Absent
UnContig_13142	RM13945	(TA)13	4379	4776	0	398	402	Absent	Absent	Present	Absent
UnContig_13142	RM13947	(AT)27	75255	75410	0	156	197	Absent	Absent	Present	Present
UnContig_13181	RM21263	(AT)11	80470	80827	1	358	371	Absent	Absent	Present	Present
UnContig_13205	RM7373	(CTTT)6	178509	178648	0	140	136	Absent	Absent	Present	Present
UnContig_13205	RM6784	(TCG)8	80708	80891	0	184	184	Absent	Absent	Present	Present
UnContig_13205	RM10459	(TC)36	8809	9012	0	204	245	Absent	Absent	Present	Absent
UnContig_13205	RM10460	(TTGC)5	8687	8847	0	161	168	Absent	Absent	Present	Present
UnContig_13205	RM17741	(CAG)8	141125	141474	0	350	356	Absent	Absent	Present	Present
UnContig_13205	AUT10457	(CGA)8	80685	80858	0	174	173	Absent	Absent	Present	Present
UnContig_13205	AUT17737	(TAC)9	210989	211266	0	278	284	Absent	Absent	Present	Present
UnContig_13205	AUT17738	(AGAA)6	178564	178646	0	83	78	Absent	Absent	Present	Present
UnContig_13205	RGNMS113	(CGG)7	56369	56544	0	176	174	Absent	Absent	Absent	Absent
UnContig_13205	RGNMS152	(CGAT)5	51190	51561	0	372	374	Absent	Absent	Present	Present
UnContig_13205	RGNMS153	(TATG)5	14271	14533	0	263	257	Absent	Absent	Present	Present
UnContig_13205	RGNMS1742b	(CT)10	211126	211445	0	320	321	Absent	Absent	Present	Present
UnContig_13205	RGNMS1822	(AT)10	203494	203834	0	341	330	Absent	Absent	Present	Present
UnContig_13205	RGNMS1826b	(AT)10	203494	203834	0	341	330	Absent	Absent	Present	Present
UnContig_13205	RGNMS1832	(TC)10	203132	203515	0	384	384	Absent	Absent	Present	Present
UnContig_13205	RGNMS1873	(AC)10	178542	178818	0	277	273	Absent	Absent	Present	Present
UnContig_13205	RGNMS1899	(TC)10	161021	161269	0	249	249	Absent	Absent	Present	Present
UnContig_13205	RGNMS1900c	(TA)10	161041	161269	0	229	229	Absent	Absent	Present	Present
UnContig_13205	RGNMS1908	(AT)10	142412	142533	0	122	112	Absent	Absent	Present	Present
UnContig_13205	RGNMS1940	(GCAC)5	210999	211160	0	162	168	Absent	Absent	Present	Present
UnContig_13205	RGNMS2002	(ATCG)5	211126	211445	0	320	321	Absent	Absent	Present	Present
UnContig_13255	RM15892	(AAG)7	4322	4439	0	118	117	Absent	Absent	Present	Present
UnContig_13255	RM15893	(CT)13	5519	5647	0	129	173	Absent	Absent	Present	Absent
UnContig_13314	RM12706	(GCG)7	6132	6321	0	190	198	Absent	Absent	Present	Present
UnContig_13403	RM13092	(TC)10	43896	44147	0	252	256	Absent	Absent	Present	Present
UnContig_13403	AUT13097	(GTT)21	29681	29806	0	126	161	Absent	Absent	Present	Present
UnContig_13403	RGNMS558	(TTCT)6	33510	33777	0	268	223	Absent	Absent	Absent	Absent
UnContig_13403	RM19484	(CGC)7	3118	3327	1	210	215	Absent	Absent	Present	Absent
UnContig_13524	RM11412	(GA)22	28	184	0	157	182	Absent	Absent	Present	Present
UnContig_13573	RM18779	(CT)14	35830	35952	0	123	134	Absent	Absent	Present	Present
UnContig_13573	RM18780	(AAG)7	36663	36793	0	131	112	Absent	Absent	Present	Present
UnContig_13582	RGNMS2468	(AAAG)6	3606	3960	1	355	359	Absent	Absent	Absent	Absent
UnContig_13582	RGNMS2644	(GA)11	3606	3960	1	355	359	Absent	Absent	Absent	Absent
UnContig_13610	RGNMS370	(TC)27	49235	49470	0	236	236	Absent	Absent	Present	Present
UnContig_13610	RGNMS175	(GT)27	49447	49735	1	289	287	Absent	Absent	Present	Present
UnContig_13639	RM3440	(CT)19	62400	62590	0	191	197	Absent	Absent	Present	Present
UnContig_13639	RM7341	(CATT)6	55840	55981	0	142	146	Absent	Absent	Present	Present
UnContig_13639	RM11468	(AT)10	59015	59336	0	322	315	Absent	Absent	Absent	Absent
UnContig_13639	RM11470	(GCAC)5	55090	55245	0	156	155	Absent	Absent	Present	Present
UnContig_13639	RM17955	(GGA)7	23777	24128	0	352	351	Absent	Absent	Present	Present
UnContig_13639	RM17956	(TAT)9	25798	26191	0	394	393	Absent	Absent	Present	Present
UnContig_13639	AUT11467	(AG)19	62388	62572	0	185	190	Absent	Absent	Present	Present
UnContig_13639	AUT11469	(GAAT)6	55829	55984	0	156	159	Absent	Absent	Present	Present
UnContig_13639	RM11471	(GATC)6	52457	52752	1	296	297	Absent	Absent	Absent	Present
UnContig_13682	RM12368	(AG)19	1286	1445	0	160	151	Absent	Absent	Present	Present
UnContig_13685	RM6777	(TCC)9	1966	2101	1	136	142	Absent	Absent	Present	Present
UnContig_13688	RGNMS53a	(AT)32	5844	6239	0	396	396	Absent	Absent	Present	Present
UnContig_13726	RM11808	(TTA)11	48447	48728	0	282	263	Absent	Absent	Present	Present
UnContig_13747	RM14089	(AGAA)5	2957	3285	0	329	330	Absent	Absent	Present	Present
UnContig_1377	RM3449	(CT)19	34114	34316	1	203	179	Absent	Absent	Present	Present
UnContig_1377	AUT21438	(CT)19	34143	34416	1	274	249	Absent	Absent	Present	Absent
UnContig_13796	RM18956	(CCG)7	32472	32653	0	182	171	Absent	Absent	Present	Present
UnContig_13796	RM18958	(TCG)7	20422	20709	0	288	260	Absent	Absent	Present	Present
UnContig_13796	RGNMS1786b	(CTTT)6	32241	32647	1	407	387	Absent	Absent	Present	Present
UnContig_13804	RM18931	(AG)13	10685	11107	1	423	412	Absent	Absent	Present	Present
UnContig_13824	RM15862	(TA)19	89969	90244	0	276	299	Absent	Absent	Present	Present
UnContig_13824	RM19057	(TC)17	118985	119269	0	285	287	Absent	Absent	Present	Present
UnContig_13824	RM19058	(TC)12	130010	130138	0	129	102	Absent	Absent	Present	Present
UnContig_13824	RM19060	(GCC)7	145768	146108	0	341	337	Absent	Absent	Present	Present
UnContig_13824	RM19061	(ATA)12	149337	149557	0	221	223	Absent	Absent	Present	Present
UnContig_13824	RM15864	(GAAA)8	84896	85189	1	294	293	Absent	Absent	Present	Absent
UnContig_13935	RM18152	(CTC)7	13245	13471	0	227	224	Absent	Absent	Present	Present
UnContig_13940	RM8218	(TC)8	2099	2318	0	220	220	Absent	Absent	Present	Present
UnContig_14030	RM10713	(AGA)12	8879	9029	0	151	144	Absent	Absent	Present	Present
UnContig_14031	RM12156	(CGC)7	48382	48782	0	401	399	Absent	Absent	Present	Absent
UnContig_14031	RM12158	(AGG)8	28819	28916	0	98	103	Absent	Absent	Present	Present
UnContig_14031	RGNMS369	(GCAC)6	49194	49429	0	236	232	Absent	Absent	Present	Present
UnContig_1404	RM6134	(CGC)8	50935	51124	0	190	186	Absent	Absent	Present	Present
UnContig_1404	RM12468	(GAG)7	20615	20819	0	205	198	Absent	Absent	Present	Present
UnContig_1404	RM12869	(GGAG)5	37349	37577	0	229	254	Absent	Absent	Absent	Absent
UnContig_1404	AUT12872	(CGC)8	50858	51119	0	262	257	Absent	Absent	Present	Present
UnContig_1404	RGNMS497	(CATT)5	20427	20784	0	358	346	Absent	Absent	Present	Present
UnContig_1404	RGNMS879	(CGC)7	20327	20722	0	396	384	Absent	Absent	Present	Present
UnContig_14095	RM7386	(GAGG)6	38918	39103	0	186	190	Absent	Absent	Present	Present
UnContig_14137	RM22322	(CACC)6	26521	26738	1	218	220	Absent	Absent	Absent	Absent
UnContig_14171	RM19382	(TTAT)5	5409	5560	0	152	159	Absent	Absent	Present	Present
UnContig_14296	RM6320	(CTT)13	16472	16635	0	164	164	Absent	Absent	Present	Present
UnContig_14296	RM17754	(CT)10	10221	10403	0	183	186	Absent	Absent	Present	Present
UnContig_14296	AUT17753	(CTT)13	16402	16581	0	180	179	Absent	Absent	Present	Present
UnContig_14315	RM12655	(TC)11	1571	1726	0	156	161	Absent	Absent	Present	Present
UnContig_14386	RM14240	(ATAG)11	6778	6957	0	180	183	Absent	Absent	Present	Present
UnContig_14411	RM10419	(GCG)7	78	207	0	130	135	Absent	Absent	Present	Present
UnContig_14421	RM6003	(CCG)8	1083	1268	0	186	178	Absent	Absent	Present	Present
UnContig_14421	AUT19354	(CCG)8	1070	1277	1	208	199	Absent	Absent	Present	Present
UnContig_14449	RM10942	(AG)12	723	842	0	120	119	Absent	Absent	Absent	Absent
UnContig_14493	RM2488	(AT)28	49223	49354	0	132	161	Absent	Absent	Present	Present
UnContig_14493	RM17863	(TA)11	12473	12655	0	183	188	Absent	Absent	Absent	Absent
UnContig_14493	RM17864	(AG)10	8407	8556	0	150	149	Absent	Absent	Present	Present
UnContig_14522	RM6261	(CTC)9	60930	61091	0	162	165	Absent	Absent	Present	Present
UnContig_14522	RM5925	(ATT)29	55010	55214	0	205	231	Absent	Absent	Present	Absent
UnContig_14522	RM15777	(GCG)7	2034	2299	0	266	266	Absent	Absent	Present	Present
UnContig_14522	AUT14630	(GAG)9	60887	61125	0	239	241	Absent	Absent	Present	Present
UnContig_14522	AUT14632	(AGT)7	65237	65366	0	130	162	Absent	Absent	Present	Present
UnContig_14533	RM20821	(AT)20	70711	71167	1	457	506	Absent	Absent	Absent	Absent
UnContig_14563	RM15370	(ATC)7	47251	47443	0	193	192	Absent	Absent	Present	Present
UnContig_14615	RM13670	(GA)10	8992	9211	1	220	197	Absent	Absent	Absent	Absent
UnContig_14627	RM7193	(ATAG)7	603	765	0	163	139	Absent	Absent	Present	Present
UnContig_14630	RM12946	(ATAA)5	23351	23752	0	402	392	Absent	Absent	Present	Present
UnContig_14630	RM14220	(AC)14	8487	8645	0	159	171	Absent	Absent	Present	Present
UnContig_14630	RM15774	(TAA)7	91612	91809	0	198	197	Absent	Absent	Present	Present
UnContig_1464	RM5412	(TC)15	37454	37542	0	89	103	Absent	Absent	Present	Present
UnContig_1464	RM14272	(TTCC)7	30700	30787	0	88	123	Absent	Absent	Present	Present
UnContig_1464	RGNMS1338	(AT)15	37338	37553	0	216	216	Absent	Absent	Present	Present
UnContig_1464	RGNMS1390b	(TC)15	37564	37921	0	358	366	Absent	Absent	Present	Absent
UnContig_1467	RM6131	(CGC)8	15376	15500	1	125	131	Absent	Absent	Absent	Present
UnContig_14698	RM6067	(CCT)8	5707	5856	0	150	153	Absent	Absent	Present	Present
UnContig_14698	AUT12530	(GGA)8	5712	6004	0	293	295	Absent	Absent	Present	Present
UnContig_14716	RM7383	(GAAG)7	15767	15942	0	176	176	Absent	Absent	Present	Present
UnContig_14716	AUT10169	(TCCT)7	15780	15874	0	95	94	Absent	Absent	Present	Present
UnContig_14733	RM5454	(TC)18	48387	48510	0	124	116	Absent	Absent	Present	Present
UnContig_14733	RM18540	(TC)16	63234	63518	0	285	280	Absent	Absent	Present	Present
UnContig_14733	RM18541	(GA)12	106527	106830	0	304	293	Absent	Absent	Present	Absent
UnContig_14733	RM18539	(AT)33	53449	53662	1	214	179	Absent	Absent	Absent	Absent
UnContig_1474	RM14393	(GCAC)6	902	999	0	98	97	Absent	Absent	Present	Present
UnContig_14783	RM14360	(GA)26	1818	1973	0	156	183	Absent	Absent	Present	Present
UnContig_14798	RM15671	(GGT)11	6686	7068	0	383	379	Absent	Absent	Present	Present
UnContig_14798	RM15672	(GGC)7	6686	7068	0	383	379	Absent	Absent	Present	Present
UnContig_14798	RM15673	(TC)11	35583	35794	0	212	226	Absent	Absent	Present	Present
UnContig_14852	RM1332	(AG)20	1461	1576	0	116	122	Absent	Absent	Present	Present
UnContig_14852	AUT14379	(AG)20	1437	1861	0	425	430	Absent	Absent	Present	Present
UnContig_1488	RM10159	(TAGG)5	26711	27016	0	306	301	Absent	Absent	Present	Present
UnContig_14883	RM11323	(CGG)8	38802	38877	0	76	81	Absent	Absent	Present	Present
UnContig_14883	RGNMS253	(GA)15	9385	9594	0	210	210	Absent	Absent	Absent	Absent
UnContig_14906	RM10176	(AAG)11	8174	8287	0	114	113	Absent	Absent	Present	Present
UnContig_14906	RM10177	(TGGC)7	5086	5268	0	183	182	Absent	Absent	Present	Present
UnContig_14920	RM11297	(GCG)7	6911	7061	0	151	150	Absent	Absent	Present	Present
UnContig_14924	RM5619	(AAG)10	9668	9774	0	107	116	Absent	Absent	Present	Present
UnContig_14924	AUT13050	(TTC)10	9598	10030	0	433	441	Absent	Absent	Present	Present
UnContig_14940	RM13269	(CGG)7	331	421	0	91	99	Absent	Absent	Present	Present
UnContig_14954	AUT21851	(TGC)8	34850	35149	1	300	299	Absent	Absent	Present	Present
UnContig_1498	RM12296	(CGG)8	17789	18020	0	232	231	Absent	Absent	Present	Present
UnContig_1498	RM12297	(ACG)7	8232	8416	0	185	184	Absent	Absent	Present	Present
UnContig_1498	RGNMS763	(CGC)7	7755	7923	0	169	167	Absent	Absent	Present	Present
UnContig_1498	RGNMS829	(AG)19	7903	8289	0	387	381	Absent	Absent	Present	Present
UnContig_1498	RGNMS923b	(CGC)7	17695	18084	0	390	384	Absent	Absent	Present	Present
UnContig_15003	RM14092	(CCG)7	13084	13254	0	171	170	Absent	Absent	Present	Present
UnContig_15003	AUT14090	(CCTC)5	3081	3249	0	169	183	Absent	Absent	Present	Present
UnContig_15069	RM14102	(TA)10	5107	5470	0	364	322	Absent	Absent	Present	Present
UnContig_15081	RM6259	(CTC)9	79069	79211	0	143	140	Absent	Absent	Present	Present
UnContig_15081	RM10289	(GA)13	74966	75054	0	89	88	Absent	Absent	Present	Absent
UnContig_15093	RM21513	(AT)13	5726	6047	1	322	335	Absent	Absent	Present	Present
UnContig_15164	RM1307	(AG)18	119175	119337	0	163	165	Absent	Absent	Present	Absent
UnContig_15164	AUT13662	(AG)18	119170	119345	0	176	177	Absent	Absent	Present	Absent
UnContig_15164	RGNMS493	(AT)18	130638	130919	0	282	278	Absent	Absent	Present	Present
UnContig_15199	RM13045	(AT)41	78649	79101	0	453	478	Absent	Absent	Present	Absent
UnContig_15199	RM13046	(AG)13	83068	83229	0	162	173	Absent	Absent	Present	Present
UnContig_15199	MRG2838.IRRI2838	(GA)22	10501	10697	0	197	198	Absent	Absent	Present	Present
UnContig_15199	AUT18459	(CT)22	10464	10702	0	239	239	Absent	Absent	Present	Present
UnContig_15264	RM16060	(TC)11	7738	7816	0	79	84	Absent	Absent	Present	Present
UnContig_15313	RM13461	(AATT)5	15111	15391	1	281	281	Absent	Absent	Present	Present
UnContig_15394	RM14172	(TA)10	49943	50268	0	326	299	Absent	Absent	Absent	Absent
UnContig_15427	RM19044	(AT)12	1226	1353	0	128	139	Absent	Absent	Present	Present
UnContig_15441	AUT14175	(CTT)9	450	634	0	185	191	Absent	Absent	Present	Present
UnContig_15458	RM17844	(CTC)7	23025	23218	1	194	193	Absent	Absent	Present	Present
UnContig_15481	RM10656	(AG)15	595	771	0	177	190	Absent	Absent	Present	Present
UnContig_15488	RM19411	(ATTA)5	33578	33874	0	297	292	Absent	Absent	Present	Present
UnContig_15488	RM5815	(AGG)13	15452	15609	1	158	170	Absent	Absent	Present	Present
UnContig_15495	RM3308	(CT)14	7041	7196	0	156	147	Absent	Absent	Present	Present
UnContig_15516	RM1284	(AG)17	772	928	0	157	150	Absent	Absent	Present	Present
UnContig_15570	RM15973	(AGTG)5	64781	64964	0	184	183	Absent	Absent	Present	Present
UnContig_15570	AUT16067	(TC)10	12798	12881	0	84	89	Absent	Absent	Present	Present
UnContig_15593	RM3523	(CT)31	66	234	0	169	205	Absent	Absent	Present	Present
UnContig_15600	RM18903	(CGC)7	3757	3904	0	148	147	Absent	Absent	Present	Present
UnContig_15600	RGNMS1942	(CCA)7	3804	3904	0	101	100	Absent	Absent	Present	Present
UnContig_15601	RM6146	(CGC)9	36554	36719	0	166	166	Absent	Absent	Present	Present
UnContig_15601	RM15281	(GA)25	36705	36856	0	152	166	Absent	Absent	Present	Present
UnContig_15601	AUT15282	(CGG)9	36549	36720	0	172	171	Absent	Absent	Present	Present
UnContig_15601	RGNMS956b	(CGC)9	36578	36879	0	302	312	Absent	Absent	Present	Present
UnContig_15601	RGNMS982	(GA)23	36578	36879	0	302	312	Absent	Absent	Present	Present
UnContig_15611	RM12867	(CCA)8	14181	14553	0	373	360	Absent	Absent	Present	Present
UnContig_15689	RM16143	(AGG)7	83222	83468	0	247	253	Absent	Absent	Present	Present
UnContig_15689	RM16144	(GAG)7	86330	86584	1	255	239	Absent	Absent	Absent	Absent
UnContig_15695	RM14310	(GCC)9	102151	102329	0	179	187	Absent	Absent	Present	Present
UnContig_15732	RM15432	(AC)11	6613	6800	0	188	187	Absent	Absent	Present	Present
UnContig_15754	RM15461	(CATG)5	31524	31816	0	293	296	Absent	Absent	Present	Present
UnContig_15754	RM15463	(CT)11	29953	30273	1	321	320	Absent	Absent	Present	Present
UnContig_15821	RGNMS1749	(CCG)8	35009	35307	1	299	305	Absent	Absent	Present	Present
UnContig_15830	RM19276	(TTA)24	375	853	0	479	487	Absent	Absent	Absent	Absent
UnContig_15851	RM16225	(AAG)7	36585	36851	0	267	257	Absent	Absent	Present	Present
UnContig_15851	RM16226	(GCTA)5	37196	37792	0	597	604	Absent	Absent	Absent	Absent
UnContig_15851	RM16228	(GGAA)5	38322	38496	0	175	178	Absent	Absent	Present	Present
UnContig_15851	RM16230	(GCG)7	50668	50917	0	250	244	Absent	Absent	Present	Present
UnContig_15851	RM16231	(AT)20	52558	52827	0	270	287	Absent	Absent	Present	Present
UnContig_15851	RM16232	(GA)17	56463	56657	0	195	198	Absent	Absent	Present	Present
UnContig_15851	RM16233	(GGC)7	26890	26996	0	107	94	Absent	Absent	Present	Present
UnContig_15851	RM16234	(AT)21	16062	16483	0	422	455	Absent	Absent	Present	Present
UnContig_15851	RM16235	(GAAG)5	16689	16844	0	156	155	Absent	Absent	Present	Present
UnContig_15851	RM16236	(AG)21	18026	18114	0	89	98	Absent	Absent	Present	Absent
UnContig_15851	RM16227	(TTC)16	37795	37953	1	159	175	Absent	Absent	Present	Present
UnContig_15851	RGNMS1318	(CT)10	36213	36584	1	372	367	Absent	Absent	Present	Present
UnContig_15890	RM10441	(CGC)7	36306	36498	0	193	195	Absent	Absent	Present	Present
UnContig_15890	RM10443	(AG)10	44983	45209	0	227	224	Absent	Absent	Present	Present
UnContig_15890	RM10551	(GA)11	92521	92644	0	124	140	Absent	Absent	Present	Present
UnContig_15890	RM10553	(CCT)7	100636	101015	0	380	393	Absent	Absent	Present	Present
UnContig_15890	RGNMS70b	(TGAC)5	23376	23717	0	342	342	Absent	Absent	Present	Present
UnContig_15890	RGNMS137	(AATT)5	36029	36329	0	301	298	Absent	Absent	Present	Present
UnContig_15902	RM13361	(AT)40	32547	33180	0	634	632	Absent	Absent	Absent	Absent
UnContig_15902	RM13363	(TAT)7	41425	41669	0	245	247	Absent	Absent	Present	Present
UnContig_15902	RM13364	(CGG)9	58076	58301	0	226	240	Absent	Absent	Present	Absent
UnContig_15902	RGNMS561	(CTAG)6	58027	58334	0	308	318	Absent	Absent	Present	Absent
UnContig_15902	RGNMS615	(AG)11	56212	56470	0	259	259	Absent	Absent	Present	Present
UnContig_15902	RGNMS631	(AG)11	63017	63157	0	141	141	Absent	Absent	Present	Present
UnContig_1618	RM13986	(TGAA)5	38934	39083	0	150	137	Absent	Absent	Present	Present
UnContig_1618	RM13989	(ATCT)5	36050	36461	0	412	396	Absent	Absent	Present	Present
UnContig_1618	RM13990	(ATCT)8	36050	36461	0	412	396	Absent	Absent	Present	Present
UnContig_1618	RM13991	(GATC)5	28395	28690	0	296	295	Absent	Absent	Present	Present
UnContig_1618	RM13992	(ATCT)6	9341	9536	0	196	199	Absent	Absent	Present	Present
UnContig_1659	RM14554	(GGC)7	8982	9208	0	227	226	Absent	Absent	Present	Present
UnContig_1659	RM14555	(TA)28	3023	3415	1	393	434	Absent	Absent	Absent	Absent
UnContig_1673	RM19528	(GCG)7	29680	29793	0	114	122	Absent	Absent	Present	Present
UnContig_1673	RM19527	(GCG)8	41016	41203	1	188	190	Absent	Absent	Present	Present
UnContig_1673	RM19529	(TA)11	23482	23831	1	350	380	Absent	Absent	Absent	Absent
UnContig_1676	RGNMS1623	(TC)16	59584	59833	0	250	252	Absent	Absent	Present	Present
UnContig_1688	RM7579	(TCTG)6	11870	11987	0	118	118	Absent	Absent	Present	Present
UnContig_1688	RM20330	(AT)11	801	1063	1	263	262	Absent	Absent	Absent	Absent
UnContig_1717	RM7594	(TGAC)6	17181	17270	0	90	98	Absent	Absent	Present	Present
UnContig_1717	AUT11837	(TGAC)6	16967	17251	0	285	294	Absent	Absent	Present	Present
UnContig_1737	RM6312	(CTT)11	13818	13985	0	168	180	Absent	Absent	Present	Present
UnContig_1737	RM2265	(AT)24	29086	29284	0	199	192	Absent	Absent	Absent	Absent
UnContig_1737	RM14197	(TC)13	8677	8820	0	144	131	Absent	Absent	Present	Present
UnContig_1737	RM14198	(CGG)7	12749	12913	0	165	164	Absent	Absent	Present	Present
UnContig_1737	RM14203	(GGTC)5	39220	39316	0	97	96	Absent	Absent	Present	Present
UnContig_1737	RM14204	(ATGT)5	53073	53172	0	100	99	Absent	Absent	Present	Present
UnContig_1737	RM18180	(CCG)8	73442	73613	0	172	171	Absent	Absent	Present	Present
UnContig_1737	AUT14201	(AT)24	29082	29287	0	206	198	Absent	Absent	Absent	Absent
UnContig_1737	AUT14200	(TG)10	20728	21013	0	286	279	Absent	Absent	Present	Present
UnContig_1737	AUT14199	(CTT)11	13873	13947	0	75	86	Absent	Absent	Present	Present
UnContig_1737	AUT14205	(GA)24	56461	56729	0	269	284	Absent	Absent	Present	Present
UnContig_1757	RM10698	(GATC)5	2330	2408	0	79	78	Absent	Absent	Present	Present
UnContig_1796	RM4487	(TA)20	165	270	2	106	134	Absent	Absent	Absent	Absent
UnContig_1844	RM11820	(GTA)8	48211	48488	0	278	268	Absent	Absent	Present	Present
UnContig_1844	RM11821	(GTC)7	47617	48101	0	485	484	Absent	Absent	Present	Absent
UnContig_1844	RM15943	(CCT)7	128151	128415	0	265	264	Absent	Absent	Present	Present
UnContig_1844	RM15944	(AT)26	109827	110189	0	363	359	Absent	Absent	Absent	Absent
UnContig_186	RM6395	(GAC)10	14808	14899	0	92	110	Absent	Absent	Present	Present
UnContig_1869	RM10774	(CTCC)5	42761	43133	1	373	389	Absent	Absent	Present	Absent
UnContig_1891	RM14532	(ATCC)5	5917	6031	0	115	114	Absent	Absent	Present	Present
UnContig_1928	RM6069	(CCT)8	2213	2330	0	118	121	Absent	Absent	Present	Present
UnContig_1928	RM12697	(AGA)7	4037	4289	0	253	249	Absent	Absent	Present	Present
UnContig_1928	AUT12695	(AGG)8	2242	2326	0	85	87	Absent	Absent	Present	Present
UnContig_1929	RM15427	(CGG)8	19504	19815	0	312	314	Absent	Absent	Present	Present
UnContig_1931	RM10039	(AT)19	724	966	0	243	270	Absent	Absent	Absent	Absent
UnContig_1998	RM18307	(TCC)9	42069	42204	0	136	141	Absent	Absent	Present	Present
UnContig_1999	RM11004	(AACT)5	10204	10720	0	517	482	Absent	Absent	Absent	Absent
UnContig_1999	RM11005	(TA)16	10204	10720	0	517	482	Absent	Absent	Absent	Absent
UnContig_2015	RM13107	(AT)16	7670	8250	0	581	619	Absent	Absent	Absent	Absent
UnContig_2023	RM15052	(GA)10	25013	25226	0	214	213	Absent	Absent	Present	Present
UnContig_2023	AUT15053	(AG)13	8825	8919	0	95	96	Absent	Absent	Present	Present
UnContig_2023	RM19683	(CGC)7	106583	106697	1	115	114	Absent	Absent	Present	Absent
UnContig_2163	RM13069	(GA)10	94	287	0	194	199	Absent	Absent	Present	Present
UnContig_2212	RM14603	(AAAC)5	10631	10769	0	139	138	Absent	Absent	Present	Present
UnContig_2217	RM10757	(TATG)5	17186	17343	0	158	157	Absent	Absent	Present	Present
UnContig_2227	AUT13730	(GA)19	1899	1981	0	83	92	Absent	Absent	Present	Present
UnContig_2234	RM6769	(TCC)8	6485	6644	0	160	162	Absent	Absent	Present	Present
UnContig_2234	RM3235	(CT)13	6791	6906	0	116	112	Absent	Absent	Present	Present
UnContig_2234	SSR143.RGP143	(GAG)17	6555	6658	0	104	108	Absent	Absent	Present	Present
UnContig_2234	AUT10473	(AG)13	6785	7014	0	230	225	Absent	Absent	Present	Present
UnContig_2254	MRG5732.RGP5732	(TAT)20	13955	14109	1	155	181	Absent	Absent	Present	Present
UnContig_2310	RM7638	(TTGG)6	215	372	0	158	162	Absent	Absent	Present	Present
UnContig_2316	RM6883	(TGT)12	113342	113524	0	183	186	Absent	Absent	Present	Present
UnContig_2316	RM5628	(AAG)11	89514	89668	0	155	161	Absent	Absent	Present	Present
UnContig_2316	RM14410	(GCC)7	100689	101008	0	320	332	Absent	Absent	Present	Absent
UnContig_2316	RM16071	(CAT)7	52117	52207	0	91	96	Absent	Absent	Present	Present
UnContig_2316	RM16074	(GCG)7	15963	16057	0	95	103	Absent	Absent	Present	Present
UnContig_2316	AUT14409	(TGT)12	113332	113481	0	150	152	Absent	Absent	Present	Present
UnContig_2316	AUT14411	(AAG)11	89509	89869	0	361	366	Absent	Absent	Present	Present
UnContig_2316	RGNMS955a	(GA)10	52080	52469	0	390	391	Absent	Absent	Present	Present
UnContig_2316	RGNMS1059	(TA)10	51789	52124	0	336	328	Absent	Absent	Present	Present
UnContig_2316	RM16072	(AGA)7	51682	51984	1	303	299	Absent	Absent	Present	Absent
UnContig_2432	RM6599	(GGC)8	1446	1599	0	154	160	Absent	Absent	Present	Present
UnContig_2432	AUT10430	(GCC)8	1472	1651	0	180	185	Absent	Absent	Present	Present
UnContig_2433	RM20173	(GA)10	16233	16475	0	243	240	Absent	Absent	Present	Present
UnContig_2442	RM12791	(CGG)7	5375	5476	0	102	102	Absent	Absent	Present	Absent
UnContig_2442	RM12792	(CCG)7	27780	28163	0	384	383	Absent	Absent	Present	Present
UnContig_2442	RM12793	(CT)11	31471	31733	0	263	279	Absent	Absent	Present	Present
UnContig_2442	RM12794	(CCT)7	31589	31734	0	146	144	Absent	Absent	Present	Absent
UnContig_2442	RM12795	(TCG)7	31823	31978	0	156	155	Absent	Absent	Present	Present
UnContig_2442	RM22097	(CGT)8	167473	167600	1	128	142	Absent	Absent	Present	Present
UnContig_2476	RM11955	(GGT)7	187	281	0	95	94	Absent	Absent	Present	Present
UnContig_2484	RM11293	(AC)10	75666	75834	0	169	182	Absent	Absent	Present	Present
UnContig_2484	RM11294	(AG)11	75666	75834	0	169	182	Absent	Absent	Present	Present
UnContig_2484	AUT13709	(AAT)21	12977	13115	0	139	144	Absent	Absent	Present	Present
UnContig_254	RM1112	(AG)12	43111	43227	0	117	107	Absent	Absent	Present	Present
UnContig_254	RGNMS1494b	(CAC)7	42852	43214	0	363	348	Absent	Absent	Present	Present
UnContig_2548	RM6648	(GTC)8	98953	99174	0	222	207	Absent	Absent	Present	Present
UnContig_2548	RM11715	(TG)11	68745	68955	0	211	216	Absent	Absent	Present	Present
UnContig_2548	RM11717	(CT)10	101286	101481	0	196	203	Absent	Absent	Present	Present
UnContig_2548	RM11719	(CGG)7	126235	126373	0	139	136	Absent	Absent	Present	Absent
UnContig_2548	AUT11716	(GTC)8	99007	99161	0	155	139	Absent	Absent	Present	Present
UnContig_2706	RM8132	(CCT)5(CT)10	70569	70704	0	136	104	Absent	Absent	Present	Absent
UnContig_2706	AUT10592	(CT)10	70544	70721	0	178	147	Absent	Absent	Present	Absent
UnContig_2755	RM1238	(AG)15	96940	97063	0	124	134	Absent	Absent	Present	Present
UnContig_2755	RM6508	(GCG)8	9389	9509	0	121	132	Absent	Absent	Present	Present
UnContig_2755	RM15996	(AGC)7	45281	45433	0	153	161	Absent	Absent	Present	Present
UnContig_2755	RM15995	(CGG)7	26435	26657	0	223	255	Absent	Absent	Present	Present
UnContig_2755	RM15998	(TC)11	102208	102350	0	143	142	Absent	Absent	Present	Present
UnContig_2755	RM15999	(GA)30	107964	108126	0	163	176	Absent	Absent	Present	Present
UnContig_2755	AUT15993	(GCG)8	9387	9565	0	179	189	Absent	Absent	Present	Present
UnContig_2755	AUT15997	(AG)15	96881	97028	0	148	157	Absent	Absent	Present	Present
UnContig_2777	RM19695	(CAG)7	13955	14059	0	105	116	Absent	Absent	Present	Present
UnContig_2781	RM5480	(TC)21	2506	2687	0	182	186	Absent	Absent	Present	Present
UnContig_2781	RM14545	(AG)10	2212	2336	0	125	167	Absent	Absent	Present	Present
UnContig_2781	AUT14546	(TC)21	2512	2692	0	181	184	Absent	Absent	Present	Present
UnContig_2782	RM7158	(ATAC)12	360	532	1	173	197	Absent	Absent	Present	Present
UnContig_2792	RM15228	(GGC)7	16921	17110	0	190	183	Absent	Absent	Present	Present
UnContig_2792	RM15229	(GAG)7	16921	17110	0	190	183	Absent	Absent	Present	Present
UnContig_2792	RM15230	(AG)11	7781	7980	0	200	194	Absent	Absent	Present	Present
UnContig_2805	RM5951	(CAC)9	125100	125191	0	92	92	Absent	Absent	Present	Present
UnContig_2823	RGNMS382a	(CGC)7	1013	1160	0	148	146	Absent	Absent	Present	Present
UnContig_2870	RM17859	(TA)13	4666	5055	1	390	410	Absent	Absent	Absent	Absent
UnContig_2882	MRG2916.IRRI2916	(TG)26	2945	3215	0	271	226	Absent	Absent	Absent	Absent
UnContig_2885	RM14800	(GA)18	61978	62228	0	251	261	Absent	Absent	Present	Present
UnContig_2885	RM14801	(GCAC)5	57809	58007	0	199	198	Absent	Absent	Present	Present
UnContig_2932	RM6738	(TAT)22	29968	30117	0	150	150	Absent	Absent	Present	Present
UnContig_2932	RM11485	(AAAT)6	34919	35264	0	346	338	Absent	Absent	Present	Present
UnContig_2932	AUT11484	(ATA)22	29814	30110	0	297	296	Absent	Absent	Present	Present
UnContig_2933	RM11030	(AT)10	26595	26875	1	281	280	Absent	Absent	Present	Present
UnContig_2992	RM3317	(CT)14	49769	49905	0	137	138	Absent	Absent	Present	Present
UnContig_2992	MRG2317.RT2317	(CT)14	49774	49912	0	139	141	Absent	Absent	Present	Present
UnContig_2992	RGNMS1662	(CT)10	49665	49892	0	228	227	Absent	Absent	Present	Present
UnContig_3029	RM20280	(TGA)7	90	256	0	167	171	Absent	Absent	Present	Present
UnContig_3062	RM14553	(CCA)7	3834	3912	0	79	78	Absent	Absent	Present	Present
UnContig_3104	RM14785	(AG)10	13404	13622	0	219	224	Absent	Absent	Present	Present
UnContig_3104	AUT16191	(AG)15	73539	73801	0	263	270	Absent	Absent	Present	Present
UnContig_3109	RM12577	(AATA)5	64043	64480	0	438	466	Absent	Absent	Present	Present
UnContig_3109	RM12578	(AGA)8	59684	59878	0	195	197	Absent	Absent	Present	Present
UnContig_3128	RM5639	(AAG)13	68840	68959	0	120	123	Absent	Absent	Present	Present
UnContig_3128	RM14687	(AG)10	46357	46465	0	109	108	Absent	Absent	Present	Present
UnContig_3128	AUT14686	(AAG)13	68832	68967	0	136	138	Absent	Absent	Present	Present
UnContig_3128	RGNMS1108	(TA)14	68480	68799	0	320	317	Absent	Absent	Present	Present
UnContig_3128	RGNMS1118	(GA)14	68480	68854	0	375	371	Absent	Absent	Present	Present
UnContig_3131	RM15565	(AG)10	9688	9923	0	236	237	Absent	Absent	Present	Present
UnContig_3148	RM19487	(AG)12	3664	3789	0	126	113	Absent	Absent	Present	Absent
UnContig_3165	RM20118	(CGG)8	21238	21558	1	321	318	Absent	Absent	Present	Present
UnContig_3214	RM18760	(CTG)8	1693	1799	0	107	115	Absent	Absent	Present	Present
UnContig_3214	RGNMS1839a	(TC)12	1469	1840	0	372	375	Absent	Absent	Present	Present
UnContig_3215	RM11967	(GA)10	3176	3373	2	198	203	Absent	Absent	Present	Present
UnContig_3257	RM7415	(GCGT)6	26282	26417	0	136	136	Absent	Absent	Present	Present
UnContig_3257	RM3809	(GA)20	17062	17177	0	116	134	Absent	Absent	Present	Present
UnContig_3257	AUT19028	(CACG)6	26272	26534	0	263	262	Absent	Absent	Present	Present
UnContig_3257	AUT19029	(CT)20	17077	17227	0	151	168	Absent	Absent	Present	Present
UnContig_3270	RM18962	(CAT)7	34344	34566	0	223	222	Absent	Absent	Present	Present
UnContig_3279	RGNMS2921	(TATG)5	100848	101052	0	205	211	Absent	Absent	Present	Present
UnContig_3337	RGNMS2353	(TA)16	697	1086	1	390	392	Absent	Absent	Present	Present
UnContig_3488	RM3735	(GA)16	284	413	0	130	138	Absent	Absent	Present	Present
UnContig_3491	RM4499	(TA)20	32655	32758	0	104	134	Absent	Absent	Present	Present
UnContig_3491	AUT13285	(TA)26	32604	32737	0	134	175	Absent	Absent	Present	Present
UnContig_3493	RM12369	(AG)15	238993	239509	0	517	514	Absent	Absent	Present	Present
UnContig_3493	RM12370	(AT)16	220944	221258	0	315	316	Absent	Absent	Present	Present
UnContig_3493	RM12371	(TA)28	219940	220368	0	429	457	Absent	Absent	Absent	Absent
UnContig_3493	RM12373	(GCC)7	211090	211232	0	143	142	Absent	Absent	Present	Present
UnContig_3493	AUT12372	(GA)15	219048	219202	0	155	152	Absent	Absent	Present	Absent
UnContig_357	RM20094	(AT)18	29667	29983	0	317	290	Absent	Absent	Absent	Absent
UnContig_3597	RM17984	(GCG)7	36130	36309	0	180	179	Absent	Absent	Present	Present
UnContig_3597	RM17985	(CCTC)5	1563	1741	0	179	182	Absent	Absent	Present	Present
UnContig_3650	RM21770	(AT)39	42040	42241	1	202	193	Absent	Absent	Absent	Absent
UnContig_3668	RM7030	(AAAT)8	1259	1328	0	70	78	Absent	Absent	Present	Present
UnContig_3687	RM6786	(TCG)8	3244	3371	0	128	149	Absent	Absent	Present	Present
UnContig_3687	RM10427	(GCG)7	7433	7546	0	114	116	Absent	Absent	Present	Present
UnContig_3687	AUT10428	(GGC)7	3175	3420	0	246	266	Absent	Absent	Present	Present
UnContig_3687	AUT10429	(ACG)8	3175	3420	0	246	266	Absent	Absent	Present	Present
UnContig_3698	RM18123	(TA)10	64432	65079	1	648	600	Absent	Absent	Absent	Absent
UnContig_3698	RM18124	(TA)11	64432	65079	1	648	600	Absent	Absent	Absent	Absent
UnContig_3765	RM12921	(CT)40	7331	7569	0	239	268	Absent	Absent	Absent	Absent
UnContig_3783	RM3594	(GA)12	6415	6536	0	122	124	Absent	Absent	Present	Present
UnContig_3783	AUT13100	(TC)12	6312	6590	0	279	280	Absent	Absent	Present	Present
UnContig_3790	RM6378	(GAA)19	150170	150312	0	143	167	Absent	Absent	Present	Present
UnContig_3790	RM3387	(CT)16	56705	56846	0	142	146	Absent	Absent	Present	Present
UnContig_3790	RM7332	(ACAT)11	25542	25756	0	215	205	Absent	Absent	Absent	Absent
UnContig_3790	RM14262	(GA)11	98005	98174	0	170	169	Absent	Absent	Present	Present
UnContig_3790	AUT14263	(CT)17	68339	68537	0	199	198	Absent	Absent	Present	Present
UnContig_3790	AUT14264	(CT)12	56704	56847	0	144	139	Absent	Absent	Present	Present
UnContig_3790	AUT12665	(GAA)19	150197	150339	0	143	166	Absent	Absent	Present	Present
UnContig_3790	AUT14268	(ACAT)12	25512	25756	0	245	238	Absent	Absent	Absent	Absent
UnContig_3790	AUT14269	(AT)22	25512	25756	0	245	238	Absent	Absent	Absent	Absent
UnContig_3790	RGNMS902	(AT)43	150125	150364	0	240	260	Absent	Absent	Present	Present
UnContig_3790	RGNMS1361	(CCT)10	22749	23052	0	304	304	Absent	Absent	Absent	Absent
UnContig_3808	RM5503	(TC)27	33209	33379	0	171	200	Absent	Absent	Present	Present
UnContig_3808	RM3217	(CT)12	66556	66743	0	188	194	Absent	Absent	Present	Present
UnContig_3808	RM14701	(TA)15	88096	88326	0	231	246	Absent	Absent	Present	Present
UnContig_3844	RM11593	(CT)11	11494	11664	0	171	172	Absent	Absent	Present	Present
UnContig_3844	RM11594	(ATCT)5	27049	27405	1	357	311	Absent	Absent	Absent	Present
UnContig_386	RM7585	(TCTT)6	13322	13474	0	153	157	Absent	Absent	Present	Present
UnContig_386	RGNMS1725	(CT)17	13944	14091	0	148	160	Absent	Absent	Present	Present
UnContig_388	RM13587	(CCG)7	16848	17043	0	196	158	Absent	Absent	Present	Present
UnContig_4006	AUT13153	(GAA)16	4211	4501	1	291	260	Absent	Absent	Present	Present
UnContig_4086	RM8274	(GT)7(GA)6	38851	39034	0	184	186	Absent	Absent	Present	Present
UnContig_4086	RM15982	(TTC)8	61971	62182	0	212	185	Absent	Absent	Present	Present
UnContig_4102	RM11520	(GGT)7	52677	53184	0	508	478	Absent	Absent	Present	Present
UnContig_4102	RM11521	(TGC)8	47150	47323	0	174	176	Absent	Absent	Present	Present
UnContig_4102	RM11522	(TAC)17	12802	13162	0	361	375	Absent	Absent	Present	Present
UnContig_4106	RM10348	(TGC)9	4404	4592	0	189	188	Absent	Absent	Present	Present
UnContig_4106	RM10349	(GGA)7	7441	7708	0	268	263	Absent	Absent	Present	Present
UnContig_414	RM13584	(AT)41	46551	46799	0	249	286	Absent	Absent	Absent	Absent
UnContig_414	RM13701	(AAAT)5	98048	98261	0	214	213	Absent	Absent	Present	Present
UnContig_414	RM13702	(GA)12	85280	85460	0	181	152	Absent	Absent	Present	Present
UnContig_4190	RM15475	(TA)31	27699	28037	0	339	354	Absent	Absent	Absent	Absent
UnContig_4190	RM15478	(AT)23	12071	12298	0	228	263	Absent	Absent	Present	Present
UnContig_4233	RM10121	(AT)10	75181	75451	0	271	295	Absent	Absent	Absent	Absent
UnContig_4233	RM10122	(GCG)7	99830	100008	0	179	178	Absent	Absent	Present	Present
UnContig_4233	RM10123	(CTC)8	128695	128847	0	153	159	Absent	Absent	Present	Present
UnContig_4233	RM12497	(TG)19	42211	42467	0	257	265	Absent	Absent	Present	Present
UnContig_4233	RM12495	(TC)19	10274	10391	0	118	129	Absent	Absent	Present	Present
UnContig_4233	RM12496	(GCG)7	28613	28801	0	189	188	Absent	Absent	Present	Present
UnContig_4233	RGNMS575	(CCCT)5	10279	10446	0	168	178	Absent	Absent	Present	Present
UnContig_4255	RM10525	(TGG)10	204	564	0	361	360	Absent	Absent	Present	Absent
UnContig_4255	RM10526	(ATCT)5	3131	3304	0	174	173	Absent	Absent	Present	Present
UnContig_4335	RM8119	(AGA)8(AGA)5	356	542	0	187	190	Absent	Absent	Present	Present
UnContig_4341	RM6111	(CGC)8	90690	90781	1	92	94	Absent	Absent	Present	Present
UnContig_4341	RGNMS2639	(CCT)9	90658	90802	1	145	145	Absent	Absent	Present	Present
UnContig_435	AUT12915	(CTA)8	81677	81929	0	253	217	Absent	Absent	Present	Present
UnContig_4350	RM6773	(TCC)8	286	393	0	108	111	Absent	Absent	Present	Present
UnContig_4389	RM10137	(CCG)7	34330	34505	0	176	181	Absent	Absent	Present	Present
UnContig_4389	RM10138	(TA)10	46739	47140	0	402	413	Absent	Absent	Absent	Absent
UnContig_4389	RM11824	(TG)10	198359	198471	0	113	116	Absent	Absent	Present	Present
UnContig_4389	RM11825	(GCA)7	209830	209920	0	91	90	Absent	Absent	Present	Present
UnContig_4389	RGNMS389	(CGC)8	209806	209915	0	110	109	Absent	Absent	Present	Present
UnContig_4389	RGNMS420	(TCT)8	209806	209917	0	112	111	Absent	Absent	Present	Present
UnContig_4389	RGNMS1161	(AT)13	26298	26546	0	249	249	Absent	Absent	Present	Present
UnContig_4395	RM18824	(AG)12	5846	6237	0	392	399	Absent	Absent	Present	Present
UnContig_4490	RM16112	(AG)20	919	1186	0	268	281	Absent	Absent	Present	Present
UnContig_4502	RM14384	(TTG)7	61356	61554	0	199	196	Absent	Absent	Present	Present
UnContig_4502	RM14385	(AAG)9	41755	42143	0	389	398	Absent	Absent	Present	Present
UnContig_4502	RM14387	(CGC)8	17056	17436	0	381	386	Absent	Absent	Present	Present
UnContig_4502	RM14389	(ATTA)5	9159	9384	0	226	217	Absent	Absent	Present	Present
UnContig_4502	RGNMS1201a	(CAG)7	63351	63747	0	397	394	Absent	Absent	Present	Present
UnContig_4502	RGNMS1282b	(TGG)7	61525	61856	0	332	327	Absent	Absent	Present	Present
UnContig_4502	RGNMS1347	(CCT)7	63351	63747	0	397	394	Absent	Absent	Present	Present
UnContig_4523	RM3486	(CT)23	18099	18162	2	64	98	Absent	Absent	Present	Present
UnContig_4598	RM15728	(CCT)7	41167	41375	0	209	211	Absent	Absent	Present	Present
UnContig_4598	RM15729	(CGC)8	25022	25115	0	94	99	Absent	Absent	Present	Present
UnContig_4640	RM13355	(CA)10	20029	20316	0	288	287	Absent	Absent	Present	Present
UnContig_4640	RGNMS794	(TC)12	15287	15471	1	185	196	Absent	Absent	Present	Present
UnContig_4647	RM1061	(AC)18	1923	2013	0	91	109	Absent	Absent	Present	Present
UnContig_4647	AUT11621	(TG)18	1857	2022	0	166	183	Absent	Absent	Present	Present
UnContig_4647	RGNMS118a	(CT)13	7243	7458	0	216	216	Absent	Absent	Present	Present
UnContig_4647	RGNMS139	(AC)13	4187	4562	0	376	375	Absent	Absent	Present	Present
UnContig_4647	RM11620	(AT)22	2479	2787	1	309	278	Absent	Absent	Present	Present
UnContig_4647	RGNMS259	(AG)13	2410	2722	1	313	283	Absent	Absent	Present	Present
UnContig_4647	RGNMS1329	(ATGG)5	2410	2722	1	313	283	Absent	Absent	Present	Present
UnContig_4670	RM15645	(CGC)8	132919	133311	0	393	387	Absent	Absent	Present	Present
UnContig_4670	RGNMS1167	(CT)10	132920	133310	0	391	380	Absent	Absent	Present	Present
UnContig_4717	RM5300	(TC)12	4588	4771	0	184	188	Absent	Absent	Present	Present
UnContig_4717	RGNMS531	(CCG)7	4453	4765	0	313	312	Absent	Absent	Present	Present
UnContig_4717	RM1092	(AG)12	15282	15461	1	180	192	Absent	Absent	Present	Present
UnContig_4717	AUT14093	(AG)12	15334	15595	1	262	273	Absent	Absent	Present	Present
UnContig_4748	RM19242	(TCT)9	6009	6281	0	273	275	Absent	Absent	Present	Present
UnContig_4779	RM14921	(AAT)7	35491	35709	0	219	218	Absent	Absent	Present	Present
UnContig_478	RM5946	(CAC)8	28223	28391	0	169	169	Absent	Absent	Present	Present
UnContig_478	AUT19124	(GGT)8	28221	28399	0	179	178	Absent	Absent	Present	Present
UnContig_478	RM20235	(CT)10	92434	92585	0	152	153	Absent	Absent	Present	Present
UnContig_478	RM20236	(AG)10	104718	104845	0	128	123	Absent	Absent	Present	Present
UnContig_478	RM20237	(AT)10	107290	107449	0	160	162	Absent	Absent	Absent	Absent
UnContig_478	RM20368	(AG)37	55210	55349	0	140	166	Absent	Absent	Present	Present
UnContig_478	RGNMS2110	(ATA)23	54926	55299	1	374	358	Absent	Absent	Present	Absent
UnContig_4792	RM5800	(AGG)8	89635	89864	0	230	217	Absent	Absent	Present	Present
UnContig_4792	RM10463	(CTC)7	86360	86530	0	171	170	Absent	Absent	Present	Present
UnContig_4792	RM10465	(TGC)7	77486	77567	0	82	81	Absent	Absent	Present	Present
UnContig_4792	RM10466	(GAT)7	57773	57887	0	115	114	Absent	Absent	Present	Present
UnContig_4792	AUT10462	(CTC)8	89683	89840	0	158	144	Absent	Absent	Present	Present
UnContig_4792	AUT10464	(ACA)14	77945	78072	0	128	148	Absent	Absent	Present	Present
UnContig_4792	RGNMS147	(ATAC)9	77482	77603	0	122	122	Absent	Absent	Present	Present
UnContig_4792	RGNMS163	(CCG)8	86361	86527	0	167	165	Absent	Absent	Present	Present
UnContig_4792	RGNMS282	(AT)11	57521	57866	0	346	341	Absent	Absent	Present	Present
UnContig_4806	RM6083	(CCT)9	3058	3187	0	130	131	Absent	Absent	Present	Present
UnContig_4810	RM5749	(ACT)8	53039	53160	0	122	162	Absent	Absent	Present	Absent
UnContig_4810	RM20375	(CT)14	18228	18621	0	394	391	Absent	Absent	Present	Present
UnContig_4810	RM20377	(CT)33	27444	27711	0	268	279	Absent	Absent	Present	Present
UnContig_4810	RM20373	(ATTC)5	15736	15813	0	78	85	Absent	Absent	Present	Present
UnContig_4810	RM20374	(GA)10	16442	16824	0	383	382	Absent	Absent	Present	Present
UnContig_4810	RM20378	(AT)13	30187	30473	0	287	288	Absent	Absent	Absent	Absent
UnContig_4810	RM20380	(GCG)7	44131	44281	0	151	150	Absent	Absent	Present	Present
UnContig_4810	AUT20379	(CT)13	31156	31244	0	89	88	Absent	Absent	Absent	Absent
UnContig_4810	RM3643	(GA)14	50780	50908	1	129	131	Absent	Absent	Present	Present
UnContig_4823	RM16194	(AAG)10	19926	20188	0	263	253	Absent	Absent	Present	Present
UnContig_4892	RM15447	(CT)17	71	173	0	103	104	Absent	Absent	Present	Present
UnContig_490	RM13938	(CT)14	21558	21693	0	136	151	Absent	Absent	Present	Present
UnContig_4914	RM18774	(GAG)7	436	525	0	90	89	Absent	Absent	Present	Present
UnContig_4946	RM18506	(CT)11	840	1019	0	180	175	Absent	Absent	Present	Present
UnContig_4949	RM19248	(GGC)8	15796	15906	0	111	116	Absent	Absent	Present	Present
UnContig_499	RM11903	(TA)11	104463	105068	0	606	612	Absent	Absent	Present	Present
UnContig_5043	RM13377	(GA)10	1087	1169	0	83	96	Absent	Absent	Present	Present
UnContig_5070	RM15544	(AGAT)5	6512	6810	0	299	298	Absent	Absent	Present	Present
UnContig_5070	RM15547	(AG)14	14868	14948	0	81	80	Absent	Absent	Present	Present
UnContig_5070	RM15548	(TG)10	14671	14827	0	157	156	Absent	Absent	Present	Present
UnContig_5070	RM15551	(CT)10	35703	35869	0	167	166	Absent	Absent	Present	Present
UnContig_5070	RM15552	(CT)10	35132	35563	0	432	431	Absent	Absent	Present	Present
UnContig_5070	RM15553	(GA)12	48607	48734	0	128	127	Absent	Absent	Present	Present
UnContig_5070	RM15555	(AG)17	63268	63451	0	184	185	Absent	Absent	Present	Present
UnContig_510	RM16045	(CGG)7	1053	1345	0	293	307	Absent	Absent	Present	Present
UnContig_5110	RM15657	(GA)11	16002	16302	0	301	298	Absent	Absent	Present	Present
UnContig_5142	RM11509	(CT)15	7295	7369	0	75	86	Absent	Absent	Present	Present
UnContig_5142	RM11511	(GCC)7	27198	27365	0	168	166	Absent	Absent	Present	Present
UnContig_5144	RM10503	(CGAT)5	1143	1293	0	151	150	Absent	Absent	Present	Present
UnContig_516	RM16101	(TCC)8	2012	2248	0	237	236	Absent	Absent	Present	Present
UnContig_5164	RM16211	(AAG)17	15272	15490	0	219	230	Absent	Absent	Present	Present
UnContig_5169	RM18496	(ATAG)5	8777	8938	0	162	165	Absent	Absent	Present	Present
UnContig_5179	RM18671	(AG)13	2317	2615	0	299	299	Absent	Absent	Present	Present
UnContig_5179	RM18672	(ATC)7	2697	2823	0	127	126	Absent	Absent	Present	Present
UnContig_5179	AUT18670	(GGAT)6	1732	2160	0	429	436	Absent	Absent	Present	Present
UnContig_5207	RGNMS941	(ATTA)6	24236	24515	0	280	276	Absent	Absent	Present	Present
UnContig_5207	RGNMS1257	(CTCTC)5	24768	25012	0	245	246	Absent	Absent	Present	Present
UnContig_521	RM11601	(AG)10	43545	43930	0	386	388	Absent	Absent	Present	Absent
UnContig_521	RGNMS196	(TC)14	10248	10491	0	244	242	Absent	Absent	Present	Present
UnContig_521	RGNMS268b	(AT)14	11454	11852	0	399	399	Absent	Absent	Present	Present
UnContig_5225	RM16066	(GAT)7	16359	16547	0	189	191	Absent	Absent	Present	Present
UnContig_5275	RM10043	(GCC)7	2757	2944	0	188	187	Absent	Absent	Present	Present
UnContig_5282	RM11540	(GGC)7	168	363	0	196	195	Absent	Absent	Present	Present
UnContig_53	RM3777	(GA)18	5612	5800	0	189	189	Absent	Absent	Present	Present
UnContig_53	MRG2777.RGP2777	(GA)18	5630	5801	0	172	172	Absent	Absent	Present	Present
UnContig_53	AUT17971	(TC)18	5612	5803	0	192	191	Absent	Absent	Present	Present
UnContig_5313	RM12288	(AAG)7	32519	32721	0	203	202	Absent	Absent	Present	Present
UnContig_5313	RM12289	(CGGC)5	34083	34190	0	108	107	Absent	Absent	Present	Present
UnContig_5313	RM12292	(TA)38	40234	40648	0	415	449	Absent	Absent	Absent	Absent
UnContig_5348	RM3138	(CA)16	145903	146022	0	120	105	Absent	Absent	Present	Absent
UnContig_5348	RM11238	(GAG)8	70177	70303	0	127	127	Absent	Absent	Absent	Absent
UnContig_5348	RM20618	(GAC)7	152525	152695	0	171	170	Absent	Absent	Present	Present
UnContig_5348	RM20620	(GATC)5	129980	130179	0	200	199	Absent	Absent	Present	Present
UnContig_5348	RM20621	(TTTG)6	117115	117296	0	182	189	Absent	Absent	Present	Present
UnContig_5348	RM20622	(ATA)7	111462	111832	0	371	375	Absent	Absent	Present	Present
UnContig_5348	RM20617	(GCG)7	152631	152753	1	123	122	Absent	Absent	Present	Absent
UnContig_54	RM13911	(CCT)7	32184	32275	0	92	91	Absent	Absent	Present	Present
UnContig_5409	RM13475	(CCT)7	53550	53773	0	224	226	Absent	Absent	Present	Present
UnContig_5511	RM10685	(CGCA)5	73699	73862	0	164	163	Absent	Absent	Present	Present
UnContig_5511	RM10686	(TC)10	69442	69564	0	123	173	Absent	Absent	Absent	Absent
UnContig_5511	RM14530	(GGCC)5	20780	20872	0	93	92	Absent	Absent	Present	Present
UnContig_555	RM12439	(ATG)12	20328	20699	0	372	386	Absent	Absent	Present	Present
UnContig_555	RM19980	(AT)30	77857	78138	0	282	268	Absent	Absent	Absent	Absent
UnContig_5551	RM14005	(TCC)7	52753	52846	0	94	93	Absent	Absent	Present	Present
UnContig_5552	RM13421	(AAG)7	54857	55016	0	160	171	Absent	Absent	Present	Present
UnContig_5648	RM5305	(TC)12	52900	53059	0	160	166	Absent	Absent	Present	Present
UnContig_5648	RM6200	(CGG)8	16868	16948	0	81	87	Absent	Absent	Present	Present
UnContig_5648	RM13794	(TA)26	34677	34812	0	136	185	Absent	Absent	Present	Present
UnContig_5648	AUT13793	(TC)12	52882	53045	0	164	169	Absent	Absent	Present	Present
UnContig_5648	AUT19045	(CGC)8	16864	17050	0	187	192	Absent	Absent	Present	Present
UnContig_5653	RM15333	(TA)20	74668	75042	0	375	397	Absent	Absent	Present	Present
UnContig_5653	RGNMS24	(AC)10	10127	10387	0	261	261	Absent	Absent	Absent	Absent
UnContig_5662	RM6775	(TCC)8	2406	2579	0	174	192	Absent	Absent	Present	Present
UnContig_5662	AUT19231	(TCC)8	2386	2550	0	165	182	Absent	Absent	Present	Present
UnContig_5719	RM7355	(CTAC)7	5326	5515	0	190	191	Absent	Absent	Present	Absent
UnContig_5719	AUT12751	(GGTA)7	5380	5485	0	106	106	Absent	Absent	Present	Absent
UnContig_5719	RGNMS600	(AG)12	5116	5417	0	302	297	Absent	Absent	Present	Present
UnContig_5733	RM8103	(ACA)6(AGA)9	425	556	0	132	132	Absent	Absent	Present	Present
UnContig_5733	RM8140	(ACA)6(AGA)9	421	535	0	115	115	Absent	Absent	Present	Present
UnContig_5750	RM14100	(TCT)7	1353	1440	0	88	87	Absent	Absent	Present	Present
UnContig_5784	RM5914	(ATT)23	17810	17999	0	190	207	Absent	Absent	Present	Present
UnContig_5784	RM11674	(CCT)9	16497	16720	0	224	231	Absent	Absent	Absent	Present
UnContig_5784	AUT11673	(ATA)24	17805	17994	0	190	209	Absent	Absent	Present	Present
UnContig_5813	RM5757	(AGA)8	198748	198917	0	170	170	Absent	Absent	Present	Present
UnContig_5813	RM5804	(AGG)8	20643	20796	0	154	154	Absent	Absent	Present	Present
UnContig_5813	AUT13605	(CCT)8	20681	20763	0	83	82	Absent	Absent	Present	Present
UnContig_5813	RGNMS1498	(CGG)8	210269	210505	0	237	232	Absent	Absent	Present	Absent
UnContig_5821	RM12244	(TCA)7	17229	17456	0	228	227	Absent	Absent	Absent	Absent
UnContig_5864	RGNMS251	(TTGA)5	8806	8995	1	190	193	Absent	Absent	Present	Present
UnContig_591	RGNMS79	(TC)10	1463	1622	0	160	160	Absent	Absent	Present	Present
UnContig_591	RGNMS194	(TACA)7	1463	1622	0	160	160	Absent	Absent	Present	Present
UnContig_591	RGNMS393	(GA)10	1463	1599	0	137	137	Absent	Absent	Present	Present
UnContig_5952	RM5463	(TC)19	1275	1458	0	184	176	Absent	Absent	Present	Present
UnContig_5952	MRG4463.RGP4463	(TC)19	1262	1406	0	145	137	Absent	Absent	Present	Present
UnContig_5952	AUT20748	(TC)19	1221	1621	0	401	387	Absent	Absent	Present	Present
UnContig_5962	RM13656	(CT)12	49801	49921	0	121	120	Absent	Absent	Present	Present
UnContig_5962	RM13657	(GCC)8	56364	56456	0	93	95	Absent	Absent	Present	Present
UnContig_5976	RM19670	(CGC)9	62611	62826	0	216	230	Absent	Absent	Present	Present
UnContig_5976	RM19673	(CCG)7	8208	8688	0	481	490	Absent	Absent	Present	Absent
UnContig_599	RM12764	(CGC)7	130	498	0	369	368	Absent	Absent	Present	Present
UnContig_6092	RM11133	(ATTA)7	14725	14887	0	163	162	Absent	Absent	Present	Present
UnContig_6092	RM11134	(ATT)26	13334	13610	0	277	288	Absent	Absent	Present	Present
UnContig_6092	RM11135	(TTA)18	32437	32670	0	234	251	Absent	Absent	Present	Present
UnContig_6092	RM11136	(AT)10	30403	30687	0	285	284	Absent	Absent	Absent	Absent
UnContig_6115	AUT14024	(AG)27	64350	64511	0	162	187	Absent	Absent	Present	Present
UnContig_6132	AUT20472	(GGA)10	30019	30099	0	81	98	Absent	Absent	Present	Present
UnContig_6186	AUT10306	(GA)39	295	575	0	281	273	Absent	Absent	Absent	Absent
UnContig_6194	RM5344	(TC)13	82084	82189	1	106	116	Absent	Absent	Present	Present
UnContig_6194	AUT20924	(TC)13	82076	82245	1	170	179	Absent	Absent	Present	Present
UnContig_6198	RM13042	(TA)13	2705	2889	0	185	204	Absent	Absent	Present	Present
UnContig_6273	RM13295	(ATCT)6	1093	1256	0	164	167	Absent	Absent	Present	Present
UnContig_6404	RGNMS289	(GTA)17	37688	37964	1	277	316	Absent	Absent	Absent	Absent
UnContig_6432	RM17766	(CGG)7	11332	11508	0	177	180	Absent	Absent	Present	Present
UnContig_6432	RM17771	(GT)20	47477	47717	0	241	256	Absent	Absent	Present	Present
UnContig_6432	RM17773	(CT)10	48876	48973	0	98	98	Absent	Absent	Present	Absent
UnContig_6432	AUT17767	(CT)15	24674	25057	0	384	389	Absent	Absent	Present	Present
UnContig_6444	RM13194	(TA)11	55179	55661	0	483	488	Absent	Absent	Present	Present
UnContig_6452	RM18601	(TA)13	4828	5090	0	263	272	Absent	Absent	Present	Present
UnContig_6452	RM18602	(GA)11	9258	9415	0	158	159	Absent	Absent	Present	Present
UnContig_6467	RM10105	(AC)11	31465	31617	0	153	154	Absent	Absent	Present	Present
UnContig_6467	RM10106	(CTT)9	25640	25830	0	191	198	Absent	Absent	Present	Present
UnContig_6492	RM15045	(CTG)7	4921	5046	0	126	128	Absent	Absent	Present	Present
UnContig_6496	AUT20644	(AG)14	41314	41596	0	283	288	Absent	Absent	Present	Present
UnContig_6526	RM14095	(TAAT)5	7769	8005	0	237	243	Absent	Absent	Present	Present
UnContig_6565	RM18069	(TCC)7	22	299	0	278	277	Absent	Absent	Present	Present
UnContig_6631	AUT12286	(GAA)11	18123	18306	0	184	189	Absent	Absent	Present	Present
UnContig_6631	RM6831	(TCT)11	18074	18218	1	145	157	Absent	Absent	Present	Absent
UnContig_6631	RGNMS487a	(AGA)9	28350	28559	1	210	243	Absent	Absent	Present	Absent
UnContig_6631	RM12283	(AGG)7	47975	48097	2	123	122	Absent	Absent	Present	Absent
UnContig_6652	RM17908	(CCT)7	64755	64851	0	97	93	Absent	Absent	Present	Present
UnContig_6652	RM17910	(GCG)7	29693	29871	0	179	181	Absent	Absent	Present	Present
UnContig_6652	RM17913	(GGC)7	17881	18494	0	614	612	Absent	Absent	Present	Absent
UnContig_6652	RM17914	(CT)10	8397	8488	0	92	97	Absent	Absent	Present	Present
UnContig_6652	RM17915	(GGC)8	1553	1648	0	96	95	Absent	Absent	Present	Present
UnContig_6659	RM10302	(AGC)7	53	336	0	284	283	Absent	Absent	Present	Present
UnContig_6710	RM17855	(TGC)7	72194	72278	0	85	84	Absent	Absent	Present	Present
UnContig_6710	RM19424	(AAAG)5	49065	49280	0	216	215	Absent	Absent	Present	Present
UnContig_6720	RM5903	(ATT)18	48777	48961	0	185	176	Absent	Absent	Present	Present
UnContig_6720	AUT14959	(TAA)18	48772	49013	0	242	232	Absent	Absent	Present	Present
UnContig_6720	RM14960	(CGA)7	50027	50224	1	198	192	Absent	Absent	Present	Present
UnContig_6723	RM14803	(GGC)7	29171	29405	0	235	255	Absent	Absent	Present	Present
UnContig_6723	RM20163	(GA)14	91655	91836	0	182	183	Absent	Absent	Present	Present
UnContig_6723	RM20489	(GA)11	69017	69273	0	257	265	Absent	Absent	Present	Present
UnContig_6723	RM20490	(CATC)5	59966	60144	0	179	182	Absent	Absent	Present	Present
UnContig_6723	RGNMS2164	(GA)11	68879	69086	0	208	205	Absent	Absent	Present	Present
UnContig_6723	RGNMS2187	(CT)11	68944	69143	0	200	206	Absent	Absent	Present	Present
UnContig_6745	RM20285	(TA)10	54633	54827	1	195	199	Absent	Absent	Present	Present
UnContig_6746	RM13244	(TA)17	23664	23776	0	113	132	Absent	Absent	Present	Present
UnContig_6746	RGNMS893	(CCG)8	80243	80383	0	141	142	Absent	Absent	Absent	Absent
UnContig_6778	RM19258	(GATC)5	1616	1892	0	277	272	Absent	Absent	Present	Present
UnContig_68	RM15753	(CCT)7	2774	2907	0	134	133	Absent	Absent	Present	Present
UnContig_68	RGNMS1306	(GA)25	33939	34161	0	223	222	Absent	Absent	Present	Present
UnContig_68	RGNMS1411	(AT)25	33910	34161	0	252	251	Absent	Absent	Present	Present
UnContig_691	RM20085	(CCT)10	8532	9007	0	476	482	Absent	Absent	Present	Present
UnContig_691	RGNMS2116	(CGC)7	38787	39023	0	237	237	Absent	Absent	Present	Present
UnContig_6918	RM15858	(CTG)7	6071	6252	0	182	181	Absent	Absent	Present	Present
UnContig_6954	RM11366	(GGA)8	9287	9464	0	178	174	Absent	Absent	Present	Present
UnContig_6954	RM11368	(TCC)10	26327	26588	0	262	219	Absent	Absent	Present	Present
UnContig_6954	RM11369	(CTT)7	26327	26588	0	262	219	Absent	Absent	Present	Present
UnContig_6954	RM11365	(CGCA)5	5567	5811	1	245	252	Absent	Absent	Absent	Present
UnContig_7002	RM5963	(CAG)9	3321	3489	0	169	196	Absent	Absent	Present	Present
UnContig_7002	RM19763	(CTC)8	594	762	0	169	165	Absent	Absent	Present	Present
UnContig_7002	MRG4963.IRRI4963	(CAG)9	3344	3421	0	78	87	Absent	Absent	Present	Present
UnContig_7002	AUT19764	(CTG)9	3341	3421	0	81	89	Absent	Absent	Present	Present
UnContig_7013	RM19679	(CGC)7	46147	46427	0	281	246	Absent	Absent	Present	Absent
UnContig_7045	RM1118	(AG)12	58358	58527	0	170	170	Absent	Absent	Present	Absent
UnContig_7045	RM10334	(AG)11	78499	79018	0	520	523	Absent	Absent	Absent	Absent
UnContig_7045	AUT10336	(AG)12	58412	58582	0	171	170	Absent	Absent	Present	Absent
UnContig_7056	RM13817	(AG)11	11515	11768	0	254	253	Absent	Absent	Present	Present
UnContig_708	RM11950	(GA)28	36549	36917	0	369	388	Absent	Absent	Present	Present
UnContig_708	RM11951	(CGC)7	36549	36917	0	369	388	Absent	Absent	Present	Present
UnContig_708	AUT11949	(CT)21	43473	43741	0	269	264	Absent	Absent	Present	Present
UnContig_708	RGNMS416	(CT)21	43567	43929	1	363	353	Absent	Absent	Present	Absent
UnContig_7082	RM19996	(GAG)7	43012	43142	0	131	130	Absent	Absent	Present	Present
UnContig_7126	RM3836	(GA)22	37036	37141	0	106	126	Absent	Absent	Present	Present
UnContig_7130	RM14645	(TC)18	4369	4605	0	237	248	Absent	Absent	Present	Absent
UnContig_7130	RGNMS1342	(CCA)9	4357	4678	0	322	329	Absent	Absent	Present	Absent
UnContig_7141	RM20146	(ATCG)5	409	523	0	115	114	Absent	Absent	Present	Present
UnContig_7147	RM11940	(CGG)7	1091	1252	0	162	161	Absent	Absent	Present	Present
UnContig_7150	RM14333	(AT)12	5820	6207	0	388	384	Absent	Absent	Present	Present
UnContig_7191	AUT16139	(TC)15	22203	22344	0	142	153	Absent	Absent	Present	Present
UnContig_7230	RM10754	(CGAT)5	6854	6989	0	136	135	Absent	Absent	Present	Present
UnContig_7230	RM10750	(AT)13	31596	32076	1	481	490	Absent	Absent	Absent	Absent
UnContig_7248	RM19386	(GCG)8	110996	111267	0	272	274	Absent	Absent	Present	Present
UnContig_7248	RM19387	(TACA)7	71799	72038	0	240	191	Absent	Absent	Absent	Absent
UnContig_7248	RM19388	(CGA)7	73294	73387	0	94	93	Absent	Absent	Present	Present
UnContig_7248	RM19389	(TC)10	100671	101015	0	345	345	Absent	Absent	Present	Present
UnContig_7283	RM19034	(CT)13	4530	4646	0	117	120	Absent	Absent	Present	Present
UnContig_7295	RM11381	(GCCA)5	2292	2460	0	169	168	Absent	Absent	Present	Present
UnContig_733	RM15171	(CCG)7	42833	43155	1	323	325	Absent	Absent	Present	Present
UnContig_7391	RM19285	(AG)18	468	724	0	257	242	Absent	Absent	Present	Present
UnContig_7407	RM13002	(TAA)8	16746	17172	0	427	386	Absent	Absent	Absent	Absent
UnContig_7521	RGNMS1627	(CCT)10	480	817	1	338	356	Absent	Absent	Absent	Absent
UnContig_7654	RM19296	(TG)15	32191	32442	1	252	260	Absent	Absent	Present	Present
UnContig_7654	RM19297	(TCGA)5	31622	31745	1	124	124	Absent	Absent	Present	Present
UnContig_7654	RM19301	(CTC)7	6817	6937	1	121	129	Absent	Absent	Present	Present
UnContig_7655	RM3126	(CA)13	122081	122189	0	109	117	Absent	Absent	Present	Present
UnContig_7655	RM14452	(CTC)7	216836	216983	0	148	147	Absent	Absent	Present	Present
UnContig_7655	RM20361	(CT)11	273987	274173	0	187	170	Absent	Absent	Present	Present
UnContig_7655	RM20363	(GGA)7	260044	260123	0	80	79	Absent	Absent	Present	Present
UnContig_7655	AUT14450	(CA)14	121995	122239	0	245	254	Absent	Absent	Present	Present
UnContig_7655	RGNMS1178	(TGT)7	217011	217301	0	291	286	Absent	Absent	Present	Present
UnContig_7655	RGNMS1254	(ATATT)8	222107	222277	0	171	162	Absent	Absent	Present	Present
UnContig_7655	RGNMS1580	(AGATT)6	112550	112653	0	104	103	Absent	Absent	Present	Present
UnContig_7655	RGNMS1661	(AT)19	77152	77385	0	234	231	Absent	Absent	Present	Present
UnContig_7655	RGNMS1689	(GAC)7	112550	112653	0	104	103	Absent	Absent	Present	Present
UnContig_7655	RM22419	(GGAT)5	355468	355656	1	189	192	Absent	Absent	Absent	Absent
UnContig_7670	RM8211	(TGA)10	61334	61482	0	149	167	Absent	Absent	Present	Absent
UnContig_7670	RM3703	(GA)15	130175	130282	0	108	124	Absent	Absent	Present	Present
UnContig_7670	RM12531	(CTC)7	98310	98491	0	182	181	Absent	Absent	Present	Present
UnContig_7670	RM12535	(GCG)7	119547	119768	0	222	218	Absent	Absent	Present	Present
UnContig_7670	RM12536	(CTCG)5	129897	130085	0	189	189	Absent	Absent	Present	Present
UnContig_7670	RM18599	(GGA)8	73572	73660	0	89	85	Absent	Absent	Present	Present
UnContig_7670	AUT18598	(TGA)10	61383	61484	0	102	119	Absent	Absent	Present	Absent
UnContig_7670	RM12056	(CCG)7	26232	26411	1	180	179	Absent	Absent	Present	Present
UnContig_7686	RM18213	(GA)10	32361	32661	0	301	270	Absent	Absent	Present	Present
UnContig_7710	RM12083	(TC)10	49775	49922	0	148	157	Absent	Absent	Present	Present
UnContig_7710	AUT12084	(AG)11	7809	7912	0	104	99	Absent	Absent	Present	Absent
UnContig_7740	RM1211	(AG)14	23859	24064	0	206	213	Absent	Absent	Present	Present
UnContig_7740	MRG0211.IRRI0211	(AG)14	23855	24008	0	154	162	Absent	Absent	Present	Present
UnContig_7740	AUT13281	(AG)14	23858	24003	0	146	153	Absent	Absent	Present	Present
UnContig_7764	RM1255	(AG)16	88086	88217	0	132	116	Absent	Absent	Present	Present
UnContig_7764	RM12594	(CTCG)5	39786	39883	0	98	95	Absent	Absent	Present	Present
UnContig_7764	RM12595	(GA)13	9940	10084	0	145	148	Absent	Absent	Present	Present
UnContig_7764	RM14189	(CGG)8	78651	78740	0	90	86	Absent	Absent	Present	Present
UnContig_7764	RM14190	(TCG)7	87932	88067	0	136	135	Absent	Absent	Present	Present
UnContig_7764	AUT14191	(AG)16	88053	88239	0	187	170	Absent	Absent	Present	Present
UnContig_7877	RM2634	(AT)31	13395	13516	0	122	154	Absent	Absent	Absent	Absent
UnContig_7877	AUT13394	(ATAA)5	13334	13690	0	357	392	Absent	Absent	Absent	Absent
UnContig_7877	AUT13395	(AT)33	13334	13690	0	357	392	Absent	Absent	Absent	Absent
UnContig_7902	RM15338	(TCT)11	1366	1648	0	283	279	Absent	Absent	Absent	Absent
UnContig_791	RM11498	(GAG)9	2175	2348	0	174	173	Absent	Absent	Present	Present
UnContig_7937	RM3322	(CT)14	149	273	0	125	121	Absent	Absent	Present	Present
UnContig_7937	AUT17976	(CT)14	143	248	0	106	101	Absent	Absent	Present	Absent
UnContig_7957	RM13025	(TCTG)8	32113	32379	0	267	278	Absent	Absent	Present	Present
UnContig_7957	RM13026	(CA)18	16092	16312	0	221	226	Absent	Absent	Present	Present
UnContig_7957	RM13027	(CT)11	5495	5830	0	336	339	Absent	Absent	Present	Present
UnContig_7957	RM13028	(CA)12	5495	5830	0	336	339	Absent	Absent	Present	Present
UnContig_8049	RM15155	(CT)16	3945	4213	0	269	283	Absent	Absent	Present	Present
UnContig_8068	RM6275	(CTG)8	15753	15907	0	155	161	Absent	Absent	Present	Present
UnContig_8068	RM6493	(GCG)8	27972	28148	0	177	177	Absent	Absent	Present	Present
UnContig_8068	RM11858	(GGC)7	51529	51869	0	341	343	Absent	Absent	Absent	Absent
UnContig_8068	RM11859	(GTG)7	63959	64032	0	74	70	Absent	Absent	Present	Present
UnContig_8068	RM20266	(GCT)7	185646	185913	0	268	267	Absent	Absent	Present	Absent
UnContig_8068	AUT12758	(GCG)8	27955	28149	0	195	194	Absent	Absent	Present	Present
UnContig_8068	AUT12760	(CTG)8	15700	15989	0	290	295	Absent	Absent	Present	Present
UnContig_8068	AUT12761	(CT)11	3437	3723	0	287	282	Absent	Absent	Present	Present
UnContig_8106	RM7405	(GATG)8	77468	77560	0	93	109	Absent	Absent	Absent	Absent
UnContig_8106	RM3341	(CT)15	62171	62303	0	133	145	Absent	Absent	Present	Present
UnContig_8106	RM1196	(AG)14	78651	78835	0	185	187	Absent	Absent	Present	Present
UnContig_8106	RM11203	(GAA)14	77220	77431	0	212	193	Absent	Absent	Absent	Absent
UnContig_8106	RM13819	(TC)20	138329	138451	0	123	120	Absent	Absent	Present	Present
UnContig_8106	RM13820	(TCGA)5	143403	143534	0	132	131	Absent	Absent	Present	Present
UnContig_8106	RM14841	(TCGA)5	27151	27292	0	142	141	Absent	Absent	Present	Present
UnContig_8106	AUT11201	(GA)15	62170	62354	0	185	196	Absent	Absent	Present	Present
UnContig_8106	AUT11204	(GATG)8	77476	77559	0	84	99	Absent	Absent	Absent	Absent
UnContig_8106	AUT11205	(AG)14	78460	78893	0	434	435	Absent	Absent	Absent	Absent
UnContig_8106	RGNMS505	(TAAT)8	138378	138578	0	201	198	Absent	Absent	Absent	Absent
UnContig_8106	RGNMS677	(GCG)7	138378	138578	0	201	198	Absent	Absent	Absent	Absent
UnContig_8106	RGNMS745	(TC)16	138126	138515	0	390	382	Absent	Absent	Present	Present
UnContig_8106	RM13821	(TA)34	145212	145552	1	341	320	Absent	Absent	Absent	Absent
UnContig_8106	RM13822	(AG)13	145212	145552	1	341	320	Absent	Absent	Absent	Absent
UnContig_8106	AUT14838	(TA)30	10757	11165	1	409	429	Absent	Absent	Absent	Absent
UnContig_8106	AUT14839	(TG)16	10757	11165	1	409	429	Absent	Absent	Absent	Absent
UnContig_8162	RM7051	(AATC)7	87656	87819	0	164	176	Absent	Absent	Present	Present
UnContig_8162	RM10660	(CTAG)5	6728	7009	0	282	278	Absent	Absent	Present	Present
UnContig_8162	RM10661	(TA)10	13122	13641	0	520	521	Absent	Absent	Present	Present
UnContig_8162	RM10662	(CA)19	14344	14664	0	321	336	Absent	Absent	Present	Present
UnContig_8162	RGNMS1631	(GT)13	88703	88865	0	163	164	Absent	Absent	Present	Present
UnContig_8269	RM19344	(TG)12	52876	53022	0	147	171	Absent	Absent	Absent	Absent
UnContig_8269	RM19346	(AG)10	34661	34939	0	279	268	Absent	Absent	Present	Present
UnContig_8269	RM19347	(TG)11	1770	1918	0	149	153	Absent	Absent	Present	Present
UnContig_8369	RM7286	(ATCT)16	33557	33644	0	88	133	Absent	Absent	Present	Present
UnContig_8400	RM5635	(AAG)8	31115	31280	0	166	167	Absent	Absent	Present	Present
UnContig_8425	RM10819	(TA)15	137669	138046	0	378	366	Absent	Absent	Absent	Absent
UnContig_8425	RM10820	(AG)12	113538	113799	0	262	263	Absent	Absent	Present	Present
UnContig_8425	RM10821	(CCG)7	89856	90040	0	185	184	Absent	Absent	Present	Present
UnContig_8425	RM10822	(CCA)7	84446	84792	0	347	352	Absent	Absent	Present	Present
UnContig_8425	RM10823	(CGG)9	84446	84792	0	347	352	Absent	Absent	Present	Present
UnContig_8441	RM18977	(CGC)7	654	799	0	146	151	Absent	Absent	Present	Present
UnContig_8527	RM20257	(AG)10	20828	21003	0	176	175	Absent	Absent	Present	Present
UnContig_8527	RM20258	(GCG)8	35643	35842	0	200	199	Absent	Absent	Present	Present
UnContig_8552	RM11747	(TC)10	43750	43935	0	186	187	Absent	Absent	Present	Present
UnContig_8552	RM11748	(TC)12	40745	40919	0	175	179	Absent	Absent	Present	Present
UnContig_8552	RM11750	(GCAT)5	754	841	1	88	91	Absent	Absent	Present	Present
UnContig_859	RM15767	(CTC)11	6351	6618	0	268	284	Absent	Absent	Present	Present
UnContig_859	RM15768	(CT)13	6459	6618	0	160	176	Absent	Absent	Present	Present
UnContig_859	RM15769	(TGCG)5	9571	9695	0	125	124	Absent	Absent	Present	Present
UnContig_859	RM15770	(CT)11	24425	24600	0	176	152	Absent	Absent	Present	Present
UnContig_859	RM15771	(TA)11	27981	28262	0	282	262	Absent	Absent	Present	Present
UnContig_8590	RM1150	(AG)13	41751	41895	0	145	147	Absent	Absent	Present	Absent
UnContig_8590	RM12362	(GAG)7	104708	104850	0	143	142	Absent	Absent	Present	Present
UnContig_8590	RM12363	(GA)15	118297	118420	0	124	135	Absent	Absent	Present	Present
UnContig_8590	RM20705	(GAG)8	88821	88954	0	134	136	Absent	Absent	Present	Present
UnContig_8590	AUT20704	(CT)13	41748	41887	0	140	141	Absent	Absent	Present	Absent
UnContig_8612	RM3319	(CT)14	2016	2105	1	90	96	Absent	Absent	Present	Present
UnContig_8673	RM13956	(CGG)7	64	335	0	272	265	Absent	Absent	Present	Absent
UnContig_8688	RM18524	(CCG)7	14832	15013	0	182	181	Absent	Absent	Present	Present
UnContig_8688	RM18525	(CGC)7	14369	14555	0	187	186	Absent	Absent	Present	Present
UnContig_8708	RM13873	(CGG)7	13928	14136	0	209	215	Absent	Absent	Present	Present
UnContig_8708	RM13874	(TA)23	26166	26558	0	393	384	Absent	Absent	Absent	Absent
UnContig_8763	AUT13932	(GA)23	23654	23832	0	179	188	Absent	Absent	Present	Present
UnContig_8836	RM18176	(TGCT)5	17	291	1	275	274	Absent	Absent	Absent	Present
UnContig_8918	RM6740	(TAT)22	52062	52253	0	192	192	Absent	Absent	Absent	Absent
UnContig_8918	RM5385	(TC)14	22804	22916	0	113	113	Absent	Absent	Present	Present
UnContig_8918	RM10986	(CTGC)6	59172	59335	0	164	163	Absent	Absent	Present	Present
UnContig_8918	AUT10987	(AG)17	56011	56203	0	193	190	Absent	Absent	Present	Present
UnContig_8918	AUT10988	(AAT)22	52065	52237	0	173	172	Absent	Absent	Absent	Absent
UnContig_8931	RM15554	(TC)13	1434	1759	0	326	325	Absent	Absent	Present	Present
UnContig_8939	RGNMS2357	(AGA)7	29667	29948	0	282	270	Absent	Absent	Present	Present
UnContig_8939	RM19921	(AG)14	29472	29838	1	367	358	Absent	Absent	Present	Present
UnContig_8992	RM14135	(GGC)7	16569	16682	0	114	113	Absent	Absent	Present	Present
UnContig_8992	RM14136	(TG)10	18813	19057	0	245	231	Absent	Absent	Present	Present
UnContig_8992	RGNMS708	(GA)44	19990	20089	0	100	150	Absent	Absent	Present	Present
UnContig_9010	RM11073	(CGC)8	2393	2773	0	381	391	Absent	Absent	Present	Present
UnContig_9056	RM10055	(TCAC)5	2365	2489	0	125	124	Absent	Absent	Present	Present
UnContig_9141	RM3370	(CT)16	23196	23380	0	185	186	Absent	Absent	Present	Present
UnContig_9141	RM7088	(AGAT)6	4861	4966	0	106	102	Absent	Absent	Present	Present
UnContig_9141	RM4128	(TA)14	1376	1542	0	167	141	Absent	Absent	Present	Absent
UnContig_9141	AUT19656	(TATC)6	4893	4971	0	79	74	Absent	Absent	Present	Present
UnContig_9141	MRG2370.RGP2370	(CT)16	23255	23389	0	135	137	Absent	Absent	Present	Present
UnContig_9326	RM12162	(CCG)10	72386	72657	0	272	277	Absent	Absent	Present	Present
UnContig_9347	RM18204	(ATAC)15	13914	14319	0	406	441	Absent	Absent	Present	Present
UnContig_9347	RM18205	(AT)30	16944	17592	0	649	684	Absent	Absent	Absent	Absent
UnContig_9357	RGNMS271	(TA)24	111498	111780	0	283	283	Absent	Absent	Present	Present
UnContig_9357	RGNMS1162	(ATT)8	111498	111780	0	283	283	Absent	Absent	Present	Present
UnContig_9420	RM10537	(GAA)9	620	1076	0	457	456	Absent	Absent	Present	Present
UnContig_9467	RM6952	(TTC)8	127739	127939	0	201	201	Absent	Absent	Present	Present
UnContig_9467	RM7653	(TTTC)9	94464	94577	0	114	121	Absent	Absent	Present	Present
UnContig_9467	RM18143	(AGA)7	54627	54712	0	86	79	Absent	Absent	Present	Present
UnContig_9467	RM19064	(AAAG)6	157603	157787	0	185	184	Absent	Absent	Present	Present
UnContig_9467	RM19067	(TCGA)5	110478	110677	0	200	199	Absent	Absent	Present	Present
UnContig_9467	RM19068	(CGG)7	108331	108446	0	116	117	Absent	Absent	Present	Absent
UnContig_9467	RM19069	(CGC)7	103305	103434	0	130	121	Absent	Absent	Present	Present
UnContig_9467	RM19071	(GCG)7	93641	93871	0	231	242	Absent	Absent	Present	Present
UnContig_9467	AUT19065	(TG)30	135556	135675	0	120	167	Absent	Absent	Present	Present
UnContig_9467	AUT19066	(TTC)8	127740	127939	0	200	199	Absent	Absent	Present	Present
UnContig_9467	AUT19070	(AGAA)9	94427	94582	0	156	162	Absent	Absent	Present	Present
UnContig_9467	RGNMS1741	(CTT)7	54669	54805	0	137	135	Absent	Absent	Present	Present
UnContig_9467	RM18142	(AG)12	59354	59564	1	211	190	Absent	Absent	Present	Present
UnContig_9486	RM15577	(CGC)7	7849	8035	0	187	186	Absent	Absent	Present	Present
UnContig_9494	AUT13021	(ATG)9	15978	16197	0	220	195	Absent	Absent	Present	Present
UnContig_9501	RM3790	(GA)19	17759	17879	0	121	119	Absent	Absent	Present	Absent
UnContig_9501	RM19015	(TGGC)5	5403	5568	0	166	165	Absent	Absent	Present	Present
UnContig_9501	AUT19016	(TC)19	17754	17931	0	178	175	Absent	Absent	Present	Present
UnContig_9501	RGNMS1838a	(AT)39	41364	41795	1	432	391	Absent	Absent	Absent	Absent
UnContig_9518	RM12354	(GAA)9	15080	15266	0	187	186	Absent	Absent	Present	Present
UnContig_9518	AUT12355	(CT)21	14787	15055	0	269	270	Absent	Absent	Present	Present
UnContig_9518	RGNMS739	(CTT)9	14623	14957	0	335	332	Absent	Absent	Present	Present
UnContig_9529	RM20679	(AG)10	35320	35663	0	344	344	Absent	Absent	Present	Present
UnContig_9534	RM20682	(CCA)7	47390	47726	0	337	336	Absent	Absent	Present	Present
UnContig_9534	RGNMS2342	(TTTG)6	50551	50815	0	265	265	Absent	Absent	Present	Present
UnContig_9534	AUT20681	(TTTG)6	50644	50800	1	157	160	Absent	Absent	Present	Absent
UnContig_9563	RM6119	(CGC)8	43337	43527	0	191	188	Absent	Absent	Present	Present
UnContig_9563	AUT19501	(CGC)8	43274	43532	0	259	255	Absent	Absent	Present	Present
UnContig_9563	RGNMS2182	(AT)10	43216	43557	0	342	334	Absent	Absent	Present	Present
UnContig_958	RM19254	(TCT)10	18709	18904	0	196	195	Absent	Absent	Present	Present
UnContig_958	RGNMS2200	(AT)13	21510	21870	0	361	352	Absent	Absent	Present	Present
UnContig_958	RGNMS2207	(TC)13	18697	19031	0	335	335	Absent	Absent	Present	Present
UnContig_958	RGNMS2823	(CTAT)5	21510	21870	0	361	352	Absent	Absent	Present	Present
UnContig_958	RGNMS3808	(CT)10	18697	19031	0	335	335	Absent	Absent	Present	Present
UnContig_9585	RM13352	(CT)10	830	1085	0	256	255	Absent	Absent	Present	Present
UnContig_9600	RM1153	(AG)13	18477	18580	0	104	114	Absent	Absent	Present	Present
UnContig_9600	MRG2335.RGP2335	(CT)15	491	600	0	110	116	Absent	Absent	Present	Present
UnContig_9608	RM10230	(TATC)5	23690	23883	0	194	193	Absent	Absent	Present	Present
UnContig_9608	RM10231	(CT)14	20232	20413	0	182	193	Absent	Absent	Present	Present
UnContig_9608	RM10232	(CA)12	20232	20413	0	182	193	Absent	Absent	Present	Present
UnContig_9608	RM10233	(CGG)7	4967	5247	0	281	295	Absent	Absent	Absent	Absent
UnContig_9630	RM12402	(AG)10	64575	64843	0	269	268	Absent	Absent	Present	Present
UnContig_9630	RM12403	(GGC)8	64342	64466	0	125	124	Absent	Absent	Present	Present
UnContig_9630	RM12404	(ATTA)5	61117	61414	0	298	297	Absent	Absent	Present	Present
UnContig_9644	RM19674	(CTAG)5	10111	10385	0	275	274	Absent	Absent	Present	Present
UnContig_9644	RM19675	(TA)22	10803	11211	0	409	443	Absent	Absent	Absent	Absent
UnContig_9644	RM19676	(TA)33	10803	11211	0	409	443	Absent	Absent	Absent	Absent
UnContig_9647	RM12540	(CATC)5	146027	146116	0	90	93	Absent	Absent	Present	Present
UnContig_9647	RM12541	(TC)19	116210	116481	0	272	287	Absent	Absent	Present	Present
UnContig_9647	RM12542	(CGG)7	107324	107598	0	275	275	Absent	Absent	Present	Absent
UnContig_9647	RM12543	(GA)11	97120	97533	0	414	395	Absent	Absent	Present	Present
UnContig_9647	RM12544	(TTC)7	87977	88062	0	86	97	Absent	Absent	Present	Present
UnContig_9647	RM12549	(AT)12	78526	78828	0	303	317	Absent	Absent	Absent	Absent
UnContig_9647	RM12550	(CCG)7	68438	68668	0	231	242	Absent	Absent	Present	Present
UnContig_9647	RM20048	(AAT)25	36776	36930	0	155	167	Absent	Absent	Present	Present
UnContig_9647	RM20049	(GA)16	37016	37167	0	152	151	Absent	Absent	Present	Present
UnContig_9647	RM20051	(AT)20	46736	47381	0	646	649	Absent	Absent	Present	Present
UnContig_9647	RM20052	(TA)10	56370	56499	0	130	129	Absent	Absent	Absent	Absent
UnContig_9647	RGNMS529	(GCGT)5	81341	81454	1	114	112	Absent	Absent	Absent	Present
UnContig_9686	RM22588	(CCA)7	14770	15115	1	346	345	Absent	Absent	Present	Present
UnContig_9715	RM13637	(GCT)11	38779	38944	0	166	174	Absent	Absent	Present	Present
UnContig_9715	RM17834	(AG)14	98155	98327	0	173	176	Absent	Absent	Present	Present
UnContig_9715	RM17835	(AAG)7	96818	96909	0	92	91	Absent	Absent	Present	Present
UnContig_9715	RM17836	(AT)45	78068	78313	0	246	237	Absent	Absent	Absent	Absent
UnContig_978	RM15487	(AG)10	786	956	0	171	160	Absent	Absent	Present	Present
UnContig_9808	RM13464	(CTGC)6	66511	66648	0	138	133	Absent	Absent	Present	Present
UnContig_9859	RM10803	(CCG)7	15639	15735	0	97	99	Absent	Absent	Present	Present
UnContig_9869	RM18119	(GAT)7	19194	19279	0	86	73	Absent	Absent	Present	Present
UnContig_987	RM11527	(ACC)7	144184	144807	0	624	623	Absent	Absent	Present	Present
UnContig_987	RM11528	(CGG)7	143944	144626	0	683	682	Absent	Absent	Present	Present
UnContig_987	RM11529	(GT)18	135544	135631	0	88	99	Absent	Absent	Present	Present
UnContig_987	RM11530	(TA)15	115520	115982	0	463	491	Absent	Absent	Present	Present
UnContig_987	RM11531	(TCC)7	91240	91353	0	114	124	Absent	Absent	Present	Present
UnContig_987	RGNMS154	(CT)11	47281	47474	0	194	183	Absent	Absent	Present	Present
UnContig_987	RM11534	(AGCC)5	47502	47792	1	291	288	Absent	Absent	Absent	Absent
UnContig_9950	RM15034	(AT)10	1997	2365	0	369	368	Absent	Absent	Absent	Absent
UnContig_9983	RM15072	(TGCC)6	37801	37965	0	165	164	Absent	Absent	Present	Present
