# Supplementary material for: Indica rice genome assembly, annotation and mining of blast disease resistance genes
Source: BMC Genomics. 2016 Mar 16;17:242. doi: 10.1186/s12864-016-2523-7 (PMC4793524; doi:10.1186/s12864-016-2523-7)
Supplement: Additional file 13: — Repeat content in HR-12, Nipponbare and 93–11 genomes. (XLSX 19 kb) [file 12864_2016_2523_MOESM13_ESM.xlsx]

## Sheet: Table S9
Table S9: Repeat content in HR-12, Nipponbare and 93-11 genomes.
	HR12			NPB			93-11
Repeat type	No. of copies	No. of bases masked	Percent (%)	No. of copies	No. of bases masked	Percent (%)	No. of copies	No. of bases masked	Percent (%)
A. Retroelements	84611	73161829	19.1351	57640	85791186	22.91	85136	98824813	23.14
SINEs:	10571	1707633	0.433745	9346	1523547	0.406853	10183	1646452	0.39
LINEs:	6659	3760638	0.983444	5782	3504142	0.935757	6437	3690246	0.86
LTR elements:	67381	67693558	17.7179	42512	80763497	21.5673	68516	93488115	21.89
BEL/Pao	0	0	0	0	0	0	0	0	0
Ty1/Copia	11876	11440186	3.0658	8115	12273497	3.27755	10116	11653117	2.73
Gypsy/DIRS1	53124	54751438	14.2708	32445	66695667	17.8106	56063	80087785	18.75
B. DNA transposons	220945	52307174	13.4363	193475	53930127	14.4017	209888	52657688	12.33
hobo-Activator	10915	2061784	0.519573	9951	2151811	0.574627	10702	2139244	0.5
Tc1-IS630-Pogo	57580	10229018	2.61493	51147	9222131	2.46271	55074	9834458	2.3
En-Spm	1165	1604013	0.430738	934	2315949	0.618458	1016	1653986	0.39
MuDR-IS905	763	562198	0.136288	725	915374	0.244444	739	721451	0.17
Tourist/Harbinger	56547	11114680	2.84246	50181	10039893	2.68109	54492	10749586	2.52
C. Unclassified:	10317	4038675	0.995772	8857	3678334	0.982274	9060	3576984	0.84
Total interspersed repeats		129507678	33.5671		143399647	38.2939		155059485	36.31
Small RNA:	2236	316440	0.0791116	1953	309156	0.082558	2331	528806	0.12
Satellites:	692	245285	0.0657296	583	304088	0.0812046	830	625880	0.15
Simple repeats:	41315	2306895	0.589772	43066	2388026	0.637706	43452	2338960	0.55
Low complexity:	55786	2381508	0.599202	47937	2052234	0.548035	51000	2102638	0.49
Total			34.901			39.6434			37.62
