# Supplementary material for: Indica rice genome assembly, annotation and mining of blast disease resistance genes
Source: BMC Genomics. 2016 Mar 16;17:242. doi: 10.1186/s12864-016-2523-7 (PMC4793524; doi:10.1186/s12864-016-2523-7)
Supplement: Additional file 14: — Chromosome-wise distribution of repeat elements in HR-12 genome. (XLSX 29 kb) [file 12864_2016_2523_MOESM14_ESM.xlsx]

## Sheet: Table S10
Table S10: Chromosome-wise distribution of repeat elements in HR-12 genome
	Chr1			Chr2			Chr3			Chr4			Chr5			Chr6			Chr7			Chr8			Chr9			Chr10			Chr11			Chr12			Unanchored			Total
	No. of copies	No. of bases masked	Percent (%)	No. of copies	No. of bases masked	Percent (%)	No. of copies	No. of bases masked	Percent (%)	No. of copies	No. of bases masked	Percent (%)	No. of copies	No. of bases masked	Percent (%)	No. of copies	No. of bases masked	Percent (%)	No. of copies	No. of bases masked	Percent (%)	No. of copies	No. of bases masked	Percent (%)	No. of copies	No. of bases masked	Percent (%)	No. of copies	No. of bases masked	Percent (%)	No. of copies	No. of bases masked	Percent (%)	No. of copies	No. of bases masked	Percent (%)	No. of copies	No. of bases masked	Percent (%)	No. of copies	No. of bases masked	Percent (%)
Retroelements	7281	6290265	16.6113	6296	5891006	18.8954	5871	5365663	16.6453	7141	6772424	24.7945	5446	5066710	20.6574	5016	4512786	19.5236	5112	4623699	20.5414	4495	3904474	19.4286	3499	3085134	19.0816	3440	3008697	19.489	3968	3384993	18.7068	3271	2601807	16.7285	23775	18654171	17.6526	84611	73161829	19.1351
SINEs:	972	158928	0.419695	855	139218	0.446542	818	134624	0.417628	591	96509	0.353329	622	104604	0.42648	622	103089	0.445993	594	101925	0.452816	538	83323	0.414613	484	75983	0.469956	445	69057	0.44732	534	85304	0.471423	398	63398	0.407621	3098	491671	0.465272	10571	1707633	0.433745
Penelope	0	0	0	0	0	0	0	0	0	0	0	0	0	0	0	0	0	0	0	0	0	0	0	0	0	0	0	0	0	0	0	0	0	0	0	0	0	0	0	0	0	0
LINEs:	598	277215	0.732067	422	241076	0.773252	430	232628	0.721654	424	260081	0.952182	389	228093	0.929955	384	238743	1.03287	371	214520	0.953036	325	179206	0.891725	317	200726	1.24149	287	182235	1.18044	326	210297	1.16218	311	180126	1.15813	2075	1115692	1.05579	6659	3760638	0.983444
CRE/SLACS	0	0	0	0	0	0	0	0	0	0	0	0	0	0	0	0	0	0	0	0	0	0	0	0	0	0	0	0	0	0	0	0	0	0	0	0	0	0	0	0	0	0
L2/CR1/Rex	0	0	0	0	0	0	0	0	0	0	0	0	0	0	0	0	0	0	0	0	0	0	0	0	0	0	0	0	0	0	0	0	0	0	0	0	0	0	0	0	0	0
R1/LOA/Jockey	0	0	0	0	0	0	0	0	0	0	0	0	0	0	0	0	0	0	0	0	0	0	0	0	0	0	0	0	0	0	0	0	0	0	0	0	0	0	0	0	0	0
R2/R4/NeSL	0	0	0	0	0	0	0	0	0	0	0	0	0	0	0	0	0	0	0	0	0	0	0	0	0	0	0	0	0	0	0	0	0	0	0	0	0	0	0	0	0	0
RTE/Bov-B	0	0	0	0	0	0	0	0	0	0	0	0	0	0	0	0	0	0	0	0	0	0	0	0	0	0	0	0	0	0	0	0	0	0	0	0	0	0	0	0	0	0
L1/CIN4	598	277215	0.732067	422	241076	0.773252	430	232628	0.721654	424	260081	0.952182	389	228093	0.929955	384	238743	1.03287	371	214520	0.953036	325	179206	0.891725	317	200726	1.24149	287	182235	1.18044	326	210297	1.16218	311	180126	1.15813	2075	1115692	1.05579	6659	3760638	0.983444
LTR elements:	5711	5854122	15.4595	5019	5510712	17.6756	4623	4998411	15.506	6126	6415834	23.489	4435	4734013	19.301	4010	4170954	18.0448	4147	4307254	19.1356	3632	3641945	18.1222	2698	2808425	17.3701	2708	2757405	17.8612	3108	3089392	17.0732	2562	2358283	15.1627	18602	17046808	16.1315	67381	67693558	17.7179
BEL/Pao	0	0	0	0	0	0	0	0	0	0	0	0	0	0	0	0	0	0	0	0	0	0	0	0	0	0	0	0	0	0	0	0	0	0	0	0	0	0	0	0	0	0
Ty1/Copia	946	989132	2.61209	850	953421	3.0581	862	955838	2.96518	906	920835	3.37127	710	784626	3.19899	716	673837	2.91521	723	753733	3.34857	683	673697	3.3523	506	518539	3.20717	503	485344	3.14384	561	510433	2.82085	555	513203	3.29966	3355	2707548	2.56218	11876	11440186	3.0658
Gypsy/DIRS1	4516	4696835	12.4034	3987	4443790	14.2535	3592	3905832	12.1166	5024	5347380	19.5773	3584	3845983	15.6804	3150	3382548	14.6339	3282	3470715	15.4191	2838	2899128	14.426	2092	2230858	13.7979	2107	2218049	14.3675	2457	2519119	13.9216	1942	1820185	11.703	14553	13971016	13.2209	53124	54751438	14.2708
DNA transposons	21472	5208009	13.7533	16750	4014034	12.875	18247	4230439	13.1236	13851	3510530	12.8524	13494	3256985	13.279	13362	3242094	14.0262	12500	2965702	13.1756	11464	2760910	13.7382	9235	2189549	13.5424	8871	2089915	13.5375	10405	2564825	14.1742	8901	2041509	13.126	62393	14232673	13.4685	220945	52307174	13.4363
hobo-Activator	1029	196102	0.517864	824	147819	0.47413	861	163182	0.50622	585	122177	0.447302	634	124489	0.507553	704	132611	0.573714	673	130164	0.578272	621	125797	0.625963	431	74464	0.460561	441	71284	0.461746	495	87224	0.482034	491	85620	0.550498	3126	600851	0.56859	10915	2061784	0.519573
Tc1-IS630-Pogo	5632	1013705	2.67698	4505	803156	2.57613	4843	858455	2.66308	3485	624988	2.28814	3489	621605	2.53434	3419	607713	2.62914	3245	582518	2.58792	2947	522627	2.60058	2389	427324	2.643	2301	411425	2.66503	2702	493863	2.72928	2375	422016	2.71337	16248	2839623	2.68716	57580	10229018	2.61493
En-Spm	111	184790	0.487992	83	126817	0.406766	79	123462	0.383001	97	168496	0.61688	65	112204	0.457466	77	102809	0.444782	78	92946	0.412926	50	71376	0.355165	48	62441	0.386198	51	59073	0.382648	71	93170	0.514894	59	66798	0.429481	296	339631	0.321396	1165	1604013	0.430738
MuDR-IS905	94	84163	0.222257	46	36521	0.117141	71	51153	0.158686	45	30453	0.111491	49	38947	0.15879	36	24931	0.107859	50	31050	0.137944	51	36086	0.179563	37	22550	0.139472	22	17268	0.111854	32	14322	0.0791489	30	14986	0.0963533	200	159768	0.15119	763	562198	0.136288
Tourist/Harbinger	5878	1167577	3.08333	4475	896753	2.87634	5130	1016671	3.1539	3498	694125	2.54126	3605	713466	2.90886	3331	660712	2.85843	3227	640419	2.84515	2894	570117	2.83689	2415	485073	3.00018	2091	414017	2.68182	2467	481730	2.66223	2149	421420	2.70954	15387	2952600	2.79407	56547	11114680	2.84246
Unclassified:	970	516054	1.36279	758	349444	1.12084	622	265874	0.824789	616	257662	0.943326	539	230418	0.939434	532	211269	0.914011	526	198934	0.883793	443	161189	0.802073	473	164160	1.01533	423	168767	1.0932	590	185741	1.02648	468	138819	0.892544	3357	1190344	1.12643	10317	4038675	0.995772
Total interspersed repeats		12014328	31.7273		10254484	32.8913		9861976	30.5936		10540616	38.5902		8554113	34.8759		7966149	34.4639		7788335	34.6008		6826573	33.9689		5438843	33.6393		5267379	34.1197		6135559	33.9075		4782135	30.747		34077188	32.2475	0	129507678	33.5671
Small RNA:	223	31846	0.0840986	156	21056	0.0675372	156	20240	0.0627881	146	20880	0.0764437	108	14481	0.0590403	123	19840	0.0858336	119	17121	0.0760625	119	16577	0.0824868	107	15254	0.0943461	96	12818	0.0830293	110	14862	0.0821332	91	12615	0.0811088	682	98850	0.0935426	2236	316440	0.0791116
Satellites:	69	17251	0.0455563	52	14563	0.0467109	65	19449	0.0603343	49	17378	0.0636225	56	39473	0.160935	44	14813	0.0640853	31	7614	0.0338263	32	14826	0.0737738	39	14224	0.0879756	18	5312	0.0344088	17	5490	0.0303399	28	14963	0.0962054	192	59929	0.0567113	692	245285	0.0657296
Simple repeats:	4041	227494	0.600764	3490	188290	0.603941	3765	200952	0.623389	2502	143214	0.52432	2685	157434	0.641872	2489	135207	0.584945	2296	128549	0.571097	2131	117477	0.584563	1740	93744	0.579808	1590	88861	0.575602	1809	104694	0.57858	1689	94084	0.604918	11088	626895	0.593236	41315	2306895	0.589772
Low complexity:	5269	221168	0.584058	4312	183274	0.587852	4467	189896	0.589092	3389	144377	0.528578	3432	146122	0.595752	3293	136934	0.592416	3022	128515	0.570946	2754	116624	0.580318	2325	103017	0.637161	2173	95001	0.615374	2524	112302	0.620624	2229	95994	0.617198	16597	708284	0.670255	55786	2381508	0.599202
