# Supplementary material for: Indica rice genome assembly, annotation and mining of blast disease resistance genes
Source: BMC Genomics. 2016 Mar 16;17:242. doi: 10.1186/s12864-016-2523-7 (PMC4793524; doi:10.1186/s12864-016-2523-7)
Supplement: Additional file 15: — Functional annotation of variants in Co-39, HR-12, Tetep and Tadukan varieties. (XLSX 18 kb) [file 12864_2016_2523_MOESM15_ESM.xlsx]

## Sheet: Table S11
Table S11: Functional annotation of variants in Co-39, HR-12, Tetep and Tadukan varieties.
	Co-39				HR-12				Tetep				Tadukan
	SNP		INDEL		SNP		INDEL		SNP		INDEL		SNP		INDEL
Effect type	count	Percent	count	Percent	count	Percent	count	Percent	count	Percent	count	Percent	count	Percent	count	Percent
DOWNSTREAM	196201	0.30635	287893	0.30606	128592	0.30678	240940	0.3065	124791	0.30745	233496	0.30625	146090	0.30525	245678	0.30635
EXON	10756	0.01679	13910	0.01479	5775	0.01378	10253	0.01304	6800	0.01675	11541	0.01514	8737	0.01826	12091	0.01508
INTERGENIC	157326	0.24565	222422	0.23645	103521	0.24697	186711	0.23752	98290	0.24216	179094	0.2349	115996	0.24237	188533	0.23509
INTRON	45955	0.07175	74617	0.07932	30802	0.07348	62190	0.07911	29266	0.0721	60361	0.07917	34735	0.07258	63505	0.07919
NONE	11	2e-05	132	0.00014	14	3e-05	104	0.00013	25	6e-05	109	0.00014	41	9e-05	126	0.00016
SPLICE_SITE_ACCEPTOR	62	0.0001	107	0.00011	35	8e-05	90	0.00011	34	8e-05	78	0.0001	40	8e-05	79	0.0001
SPLICE_SITE_DONOR	39	6e-05	170	0.00018	29	7e-05	139	0.00018	22	5e-05	147	0.00019	31	6e-05	144	0.00018
SPLICE_SITE_REGION	854	0.00133	2044	0.00217	540	0.00129	1640	0.00209	462	0.00114	1711	0.00224	586	0.00122	1823	0.00227
TRANSCRIPT	43	7e-05	49	5e-05	23	5e-05	39	5e-05	26	6e-05	40	5e-05	36	8e-05	43	5e-05
UPSTREAM	217009	0.33883	314220	0.33404	141282	0.33705	263055	0.33463	137157	0.33791	255057	0.33453	162085	0.33867	268175	0.33441
UTR_3_PRIME	6965	0.01088	13737	0.0146	5105	0.01218	11856	0.01508	5040	0.01242	11450	0.01502	5873	0.01227	11944	0.01489
UTR_5_PRIME	5236	0.00818	11354	0.01207	3451	0.00823	9080	0.01155	3983	0.00981	9357	0.01227	4349	0.00909	9803	0.01222
Total number	211066		305048		138412		256296		133583		383048		158161		262294
Ts/Tv	1.6936		x		1.5795		x		1.579		x		1.611		x
variant rate	1764		1207		2692		1449		2791		1493		2357		1419
Missence/silent ratio	1.7554		x		1.8479		x		1.7734		x		1.7663		x
No. of genes mutated	42153		49293		36470		47819		35712		47380		38512		47829
