# Supplementary material for: Indica rice genome assembly, annotation and mining of blast disease resistance genes
Source: BMC Genomics. 2016 Mar 16;17:242. doi: 10.1186/s12864-016-2523-7 (PMC4793524; doi:10.1186/s12864-016-2523-7)
Supplement: Additional file 16: — Number of effects of SNPs and InDels on various regions of genes. (XLSX 16 kb) [file 12864_2016_2523_MOESM16_ESM.xlsx]

## Sheet: Table S12
Table S12: Number of effects of SNPs and INDELs on various regions of genes.
	Resistant Varieties (Tetep and Tadukan)				Susceptible Varieties (Co-39 and HR-12)
	SNP		INDEL		SNP		INDEL
Region type	Count	Percent	Count	Percent	Count	Percent	Count	Percent
Downstream	29851	30.84	46547	30.25	27230	30.36	51242	30.12
Exon	1832	1.87	2495	1.62	1009	1.13	2161	1.27
Intergenic	24000	24.51	37075	24.09	22465	25.05	41236	24.24
Intron	6627	6.77	11508	7.48	6815	7.6	13453	7.91
None	11	0.01	31	0.02	0	0	19	0.01
Splice_Site_Acceptor	3	0	12	0.01	8	0.01	29	0.02
Splice_Site_Donor	5	0.01	18	0.01	9	0.01	21	0.01
Splice_Site_Region	107	0.11	352	0.23	117	0.13	309	0.18
Transcript	6	0.01	8	0.01	9	0.01	8	0.01
Upstream	33256	33.96	52083	33.85	30418	33.91	57385	33.73
UTR_3_prime	1294	1.32	2042	1.33	902	1.01	2313	1.36
UTR_5_prime	945	0.97	1718	1.12	710	0.79	1971	1.16
